# Supplementary material for: The y-ome defines the 35% of Escherichia coli genes that lack experimental evidence of function
Source: Nucleic Acids Res. 2019 Jan 30;47(5):2446–54. doi: 10.1093/nar/gkz030 (PMC6412132; doi:10.1093/nar/gkz030)
Supplement: Supplementary Data [file gkz030_supplemental_files.zip]

Archive with 8 entries (8 files):
- S1 y-ome Genes.tsv
- S2 Features.tsv
- S3 No Information.tsv
- S4 RNA-seq Conditions.tsv
- S5 Annotation Keywords.tsv
- S6 Co-expressed Modules.tsv
- SUPPLEMENTARY DATASETS.pdf
- supplementary-figures-.pdf
