# Supplementary material for: The y-ome defines the 35% of Escherichia coli genes that lack experimental evidence of function
Source: Nucleic Acids Res. 2019 Jan 30;47(5):2446–54. doi: 10.1093/nar/gkz030 (PMC6412132; doi:10.1093/nar/gkz030)
Supplement: Supplementary Data [file gkz030_supplemental_files.zip › S2 Features.tsv]

locus_tag	name	primary_name	feature_type	feature
b2353	EcoCyc	tfaS	summary_html	SummaryCPS-53 (KpLE1) prophage; tail fiber assembly protein fragmentNo information about this gene was found by a literature search conducted on September 27, 2013.
b2353	EcoCyc	tfaS	product_type
b2353	EcoCyc	tfaS	is_pseudogene	t
b2353	EcoCyc	tfaS	is_phantom_gene	f
b2353	EcoCyc	tfaS	is_insertion_element	f
b4584	EcoCyc	rpnD	description	truncated recombination-promoting nuclease-like protein RpnD
b4584	EcoCyc	rpnD	summary_html	SummaryRpnD (YjiP/YjiQ) is one of five proteins in E. coli that belong to the "transposase_31" family [Kingston17], which is distantly related to the PD-(D/E)XK nuclease superfamily [Knizewski07]. It was previously noted that YjiP/Q has similarity to RpnC, which is encoded within the panBCD gene cluster [Merkel96].YjiP is encoded near the so-called immigration control region (ICR), which is a var…
b4584	EcoCyc	rpnD	product_type	function when intact
b4584	EcoCyc	rpnD	is_pseudogene	t
b4584	EcoCyc	rpnD	is_phantom_gene	f
b4584	EcoCyc	rpnD	evidence_html	Inferred from mutant phenotype [Herzberg06]Inferred from expression pattern [Herzberg06]
b4584	EcoCyc	rpnD	is_insertion_element	f
b3328	EcoCyc	gspG	description	Type II secretion system protein GspG
b3328	EcoCyc	gspG	summary_html	SummaryIn Escherichia coli, gspG is a member of an operon of genes (gspC-O) which are not normally expressed [Francetic00] but are homologous to those encoding the secreton, or type II secretion machinery in Klebsiella oxytoca and Aeromonase hydrophila, among others [Francetic96]. The GspG, H, I, J and K proteins are similar to type IV pilus subunits [Nunn93], [Bleves98] and are referred to as ps…
b3328	EcoCyc	gspG	product_type	polypeptide
b3328	EcoCyc	gspG	is_pseudogene	f
b3328	EcoCyc	gspG	is_phantom_gene	f
b3328	EcoCyc	gspG	component_html	Type II secretion system (extended summary available):[GspC][GspD][GspE][GspF][GspG][GspH][GspI][GspJ][GspK][GspL][GspM][GspO]
b3328	EcoCyc	gspG	is_insertion_element	f
b1001	EcoCyc	yccE	description	uncharacterized protein YccE
b1001	EcoCyc	yccE	summary_html	SummaryA transposon insertion mutant in yccE shows slower growth than wild-type in the absence of chloramphenicol, but grows like wild-type in the presence of chloramphenicol. Overexpression of yccE enhances the susceptibility of biofilms to tobramycin [Duo08]. Additional Citations: [ParadisBleau14]
b1001	EcoCyc	yccE	product_type	polypeptide
b1001	EcoCyc	yccE	is_pseudogene	f
b1001	EcoCyc	yccE	is_phantom_gene	f
b1001	EcoCyc	yccE	is_insertion_element	f
b2467	EcoCyc	nudK	description	GDP-mannose hydrolase
b2467	EcoCyc	nudK	summary_html	SummaryThe nudK gene product is a member of the ADP-ribose pyrophosphatase subfamily of the Nudix hydrolases. The enzyme has GDP-mannose hydrolase activity and prefers purine over pyrimidine nucleotide sugars as substrates [Xu06].NudK was described to be either a homotrimer [Xu06] or a homodimer [Boto11] in solution. A crystal structure has been solved at 2.4 Å resolution [Badger05]. Additional c…
b2467	EcoCyc	nudK	product_type	enzyme
b2467	EcoCyc	nudK	ec_number	3.6.1.-
b2467	EcoCyc	nudK	reaction_equation	GDP-α-D-mannose + H2O → GMP + α-D-mannose 1-phosphate + 2 H+
b2467	EcoCyc	nudK	is_pseudogene	f
b2467	EcoCyc	nudK	is_phantom_gene	f
b2467	EcoCyc	nudK	evidence_html	Assay of protein purified to homogeneity [Xu06a, Boto11]
b2467	EcoCyc	nudK	is_insertion_element	f
b3549	EcoCyc	tag	description	3-methyl-adenine DNA glycosylase I, constitutive
b3549	EcoCyc	tag	summary_html	SummaryAlkylating agents such as N-methyl-N'-nitro-N-nitrosoguanidine (MNNG) or methyl methanesulfonate (MMS) can produce potentially mutagenic lesions in DNA. Alkylation damage may also occur spontaneously in living organisms through the action of methyl donors such as S-adenosylmethionine [Rydberg82]. The product of the tag gene in Escherichia coli is one of two (along with AlkA) 3-methyladenin…
b3549	EcoCyc	tag	product_type	enzyme
b3549	EcoCyc	tag	ec_number	3.2.2.20
b3549	EcoCyc	tag	reaction_equation	an N3-methyladenine in DNA + H2O → an apurinic site within DNA + 3-methyladenine
b3549	EcoCyc	tag	is_pseudogene	f
b3549	EcoCyc	tag	is_phantom_gene	f
b3549	EcoCyc	tag	evidence_html	Inferred by functional complementation [Kaasen86]
b3549	EcoCyc	tag	is_insertion_element	f
b3641	EcoCyc	slmA	description	nucleoid occlusion factor SlmA
b3641	EcoCyc	slmA	summary_html	SummarySlmA is a cell division inhibitor that is required for nucleoid exclusion [Bernhardt05]. By simultaneously binding chromosomal DNA and FtsZ and thereby disrupting normal FtsZ polymerization near the nucleoid, SlmA derails Z-ring formation to effect nucleoid exclusion [Tonthat11, Cho11d]. The site responsible for disrupting FtsZ polymerization maps to a region that is occluded by the DNA-bi…
b3641	EcoCyc	slmA	product_type	protein
b3641	EcoCyc	slmA	is_pseudogene	f
b3641	EcoCyc	slmA	is_phantom_gene	f
b3641	EcoCyc	slmA	evidence_html	Inferred from mutant phenotype [Bernhardt05]Inferred from direct assay [Cho11d, Tonthat11]
b3641	EcoCyc	slmA	is_insertion_element	f
b4665	EcoCyc	ibsC	description	toxic peptide IbsC
b4665	EcoCyc	ibsC	summary_html	SummaryThe small open reading frame IbsC was detected by similarity to the open reading frames encoded on the opposite strand of the sib small RNAs [Fozo08]. It was later found that overexpression of a SibC antisense RNA suppresses cell growth, which can be attributed to the production of the toxic peptide IbsC [Mok09].Overexpression of IbsC is toxic to the cell by disrupting membrane integrity. …
b4665	EcoCyc	ibsC	product_type	polypeptide
b4665	EcoCyc	ibsC	is_pseudogene	f
b4665	EcoCyc	ibsC	is_phantom_gene	f
b4665	EcoCyc	ibsC	evidence_html	Inferred from mutant phenotype [Fozo08, Mok09]
b4665	EcoCyc	ibsC	is_insertion_element	f
b0354	EcoCyc	yaiL	description	DUF2058 domain-containing protein YaiL
b0354	EcoCyc	yaiL	summary_html	SummaryNo information about this protein was found by a literature search conducted on February 8, 2017.
b0354	EcoCyc	yaiL	product_type	polypeptide
b0354	EcoCyc	yaiL	is_pseudogene	f
b0354	EcoCyc	yaiL	is_phantom_gene	f
b0354	EcoCyc	yaiL	is_insertion_element	f
b0881	EcoCyc	clpS	description	specificity factor for ClpA-ClpP chaperone-protease complex
b0881	EcoCyc	clpS	summary_html	SummaryClpS is a specificity adapter for the ClpAP protease complex, targeting it to aggregated proteins, N-end rule substrates, and others.ClpS binds to the ClpA amino-terminus and affects the specificity of protein degradation by the ClpAP chaperone-protease complex, possibly by interfering with interactions between substrate and ClpA [Dougan02]. ClpS stimulates ClpAP recognition and degradatio…
b0881	EcoCyc	clpS	product_type	polypeptide
b0881	EcoCyc	clpS	is_pseudogene	f
b0881	EcoCyc	clpS	is_phantom_gene	f
b0881	EcoCyc	clpS	evidence_html	Assay of protein purified to homogeneity [Dougan02]
b0881	EcoCyc	clpS	is_insertion_element	f
b1525	EcoCyc	sad	description	NAD
b1525	EcoCyc	sad	summary_html	SummaryE. coli K-12 encodes two succinate semialdehyde dehydrogenases, Sad and GabD, which differ in their ability to utilize NAD+ and NADP+. Sad is the smaller enzyme and preferentially utilizes NAD+ [Donnelly81]; the gene encoding it was long unknown.YneI was found to be identical to the orphan enzymatic activity of NAD+-dependent succinate semialdehyde dehydrogenase (Sad). Its activity was fir…
b1525	EcoCyc	sad	product_type	enzyme
b1525	EcoCyc	sad	ec_number	1.2.1.24
b1525	EcoCyc	sad	reaction_equation	succinate semialdehyde + NAD+ + H2O → succinate + NADH + 2 H+
b1525	EcoCyc	sad	is_pseudogene	f
b1525	EcoCyc	sad	is_phantom_gene	f
b1525	EcoCyc	sad	evidence_html	Inferred by computational analysis [Chen06n]Assay of protein purified to homogeneity [Fuhrer07]Assay of unpurified protein [Donnelly81]Assay of partially-purified protein [Cozzani80, Kurihara10]
b1525	EcoCyc	sad	is_insertion_element	f
b1288	EcoCyc	fabI	description	enoyl-[acyl-carrier-protein] reductase
b1288	EcoCyc	fabI	summary_html	SummaryThe FabI protein is an enoyl-acyl carrier protein reductase (enoyl-ACP reductase) that catalyzes an essential step in fatty acid biosynthesis, the reduction of the 2,3-double bond in the elongating fatty acid moiety [Bergler96]. Enoyl-ACP reductase is inhibited by acyl-ACP, probably through product inhibition, thus regulating fatty acid synthesis at a significant point [Heath95].FabI is th…
b1288	EcoCyc	fabI	product_type	enzyme
b1288	EcoCyc	fabI	ec_number	1.3.1.9
b1288	EcoCyc	fabI	reaction_equation	a trans-2-enoyl-[acyl-carrier protein] + NADH + H+ → an acyl-[acyl-carrier protein] + NAD+
b1288	EcoCyc	fabI	is_pseudogene	f
b1288	EcoCyc	fabI	is_phantom_gene	f
b1288	EcoCyc	fabI	evidence_html	Inferred from mutant phenotype [Lin10]Inferred from experiment [Bergler96]Reaction blocked in mutant [Heath95]Assay of protein purified to homogeneity from its native host [Rafi06, Bergler94]Assay of unpurified protein [Vick15]
b1288	EcoCyc	fabI	is_insertion_element	f
b3320	EcoCyc	rplC	description	50S ribosomal subunit protein L3
b3320	EcoCyc	rplC	summary_html	SummaryThe L3 protein is a component of the 50S subunit of the ribosome. L3 and L24 are the two proteins that initiate assembly of the 50S subunit [Nowotny82].The L3 protein is methylated at the glutamine residue in position 150 [Lhoest77, Arnold99]. A prmB mutant which lacks methylation of L3 has a cold-sensitive growth phenotype and accumulates abnormal ribosomal particles; however, lack of L3 …
b3320	EcoCyc	rplC	product_type	polypeptide
b3320	EcoCyc	rplC	is_pseudogene	f
b3320	EcoCyc	rplC	is_phantom_gene	f
b3320	EcoCyc	rplC	component_html	50S ribosomal subunit:[RrlA][RrfA][RplA][RplB][RplC][RplD][RplE][RplF][(RplJ)([RplL]2)2][RplI][RplK][RplM][RplN][RplO][RplP][RplQ][RplR][RplS][RplT][RplU][RplV][RplW][RplX][RplY][RpmA][RpmB][RpmC][RpmD][RpmE][RpmF][RpmG][RpmH][RpmI][RpmJ]ribosome (summary available):[(RrsA)(RpsA)(RpsB)(RpsC)(RpsD)(RpsE)(RpsF)(RpsG)(RpsH)(RpsI)(RpsJ)(RpsK)(RpsL)(RpsM)(RpsN)(RpsO)(RpsP)(RpsQ)(RpsR)(RpsS)(RpsT)(RpsU…
b3320	EcoCyc	rplC	is_insertion_element	f
b0279	EcoCyc	yagM	description	CP4-6 prophage; protein YagM
b0279	EcoCyc	yagM	summary_html	SummaryNo information about this protein was found by a literature search conducted on December 20, 2017. Citations: [Maciag11a]
b0279	EcoCyc	yagM	product_type	polypeptide
b0279	EcoCyc	yagM	is_pseudogene	f
b0279	EcoCyc	yagM	is_phantom_gene	f
b0279	EcoCyc	yagM	is_insertion_element	f
b2132	EcoCyc	bglX	description	β-D-glucoside glucohydrolase, periplasmic
b2132	EcoCyc	bglX	summary_html	SummaryBglX is a periplasmic β-D-glucosidase.The enzymatic activity of BglX was evaluated with the artificial substrate o-nitrophenyl β-D-glucopyranoside. It has a Km of 18mM and a Vmax of 3 μM/minute for this substrate. The actual, in vivo substrate of BglX is unknown. Deletion of bglX has no apparent effect, and overexpression of BglX does not aid growth on arbutin, salicin or β-D-cellobiose [Y…
b2132	EcoCyc	bglX	product_type	enzyme
b2132	EcoCyc	bglX	ec_number	3.2.1.21
b2132	EcoCyc	bglX	reaction_equation	a β-D glucoside[periplasm] + H2O[periplasm] → a non glucosylated D-glucose acceptor[periplasm] + D-glucopyranose[periplasm]
b2132	EcoCyc	bglX	is_pseudogene	f
b2132	EcoCyc	bglX	is_phantom_gene	f
b2132	EcoCyc	bglX	evidence_html	Assay of protein purified to homogeneity [Yang96c]
b2132	EcoCyc	bglX	is_insertion_element	f
b3574	EcoCyc	yiaJ	description	DNA-binding transcriptional repressor YiaJ
b3574	EcoCyc	yiaJ	summary_html	SummaryYiaJ is a transcriptional repressor that negatively controls the expression of genes involved in the catabolism of the rare pentose l-lyxose [Ibanez00a, Badia98, Plantinga05].YiaJ is negatively autoregulated, and coordinately represses transcription of the divergent yiaK-S operon, related to degradation of l-lyxose [Ibanez00a]. Additionally, its operon is activated by insertion of IS1 into…
b3574	EcoCyc	yiaJ	product_type	polypeptide
b3574	EcoCyc	yiaJ	is_pseudogene	f
b3574	EcoCyc	yiaJ	is_phantom_gene	f
b3574	EcoCyc	yiaJ	evidence_html	Gene expression analysis [Ibanez00a]Assay of protein purified to homogeneity [Ibanez00a]Inferred from mutant phenotype [Badia98]
b3574	EcoCyc	yiaJ	is_insertion_element	f
b1792	EcoCyc	yeaO	description	conserved protein YeaO
b1792	EcoCyc	yeaO	summary_html	SummaryNo information about this protein was found by a literature search conducted on May 5, 2015.
b1792	EcoCyc	yeaO	product_type	polypeptide
b1792	EcoCyc	yeaO	is_pseudogene	f
b1792	EcoCyc	yeaO	is_phantom_gene	f
b1792	EcoCyc	yeaO	is_insertion_element	f
b3850	EcoCyc	hemG	description	protoporphyrinogen oxidase
b3850	EcoCyc	hemG	summary_html	SummaryProtoporphyrinogen oxidase (PPO) catalyzes the six-electron oxidation of protoporphyrinogen IX to protoporphyrin IX. The enzyme belongs to the flavodoxin family of proteins, and the long chain insert loop which distinguishes it from other flavodoxins may be responsible for PPO activity [Boynton09].Until recently ([Boynton09]), the E. coli enzyme had only been assayed in crude extracts, and…
b3850	EcoCyc	hemG	product_type	enzyme
b3850	EcoCyc	hemG	ec_number	1.3.3.4
b3850	EcoCyc	hemG	reaction_equation	protoporphyrinogen IX + 3 oxygen → protoporphyrin IX + 3 hydrogen peroxide
b3850	EcoCyc	hemG	is_pseudogene	f
b3850	EcoCyc	hemG	is_phantom_gene	f
b3850	EcoCyc	hemG	evidence_html	Assay of protein purified to homogeneity [Boynton09]Assay of unpurified protein [Jacobs78, Sasarman93, Jacobs76]
b3850	EcoCyc	hemG	is_insertion_element	f
b2149	EcoCyc	mglA	description	D-galactose/methyl-galactoside ABC transporter ATP binding subunit
b2149	EcoCyc	mglA	summary_html	SummaryMglA is the predicted ATP-binding component of a D-galactose / D-galactoside ABC transporter. mglA mutants are unable to accumulate labeled methyl-β-D-galactopyranoside [Rotman82]. mglA+ plasmids direct the synthesis of a 50 kD protein in minicells [Harayama83]. mglA contains an ABC-ABC domain [Hogg91, Linton98]
b2149	EcoCyc	mglA	product_type	polypeptide
b2149	EcoCyc	mglA	reaction_equation	WG.Load('/tmp/ptools-images/ECOLI/ABC-18-RXN_TRANSPORT-RXN_IRREVERSIBLE.wg', 'WG_ABC_18_RXN_TRANSPORT_RXN_IRREVERSIBLE-div');
b2149	EcoCyc	mglA	is_pseudogene	f
b2149	EcoCyc	mglA	is_phantom_gene	f
b2149	EcoCyc	mglA	component_html	D-galactose / methyl-β-D-galactoside ABC transporter (extended summary available):[MglA][MglC]2[MglB]
b2149	EcoCyc	mglA	is_insertion_element	f
b0801	EcoCyc	hcxB	description	hydroxycarboxylate dehydrogenase B
b0801	EcoCyc	hcxB	summary_html	SummaryThe hydroxycarboxylate dehydrogenase activity of HcxB was discovered in a large-scale metabolomics screen for enzymatic activities of uncharacterized proteins in E. coli [Sevin17].HcxB: "hydroxycarboxylic acid dehydrogenase B" [Sevin17]
b0801	EcoCyc	hcxB	product_type	enzyme
b0801	EcoCyc	hcxB	ec_number	1.1.1.237
b0801	EcoCyc	hcxB	reaction_equation	3-(3,4-dihydroxyphenyl)pyruvate + NAD(P)H + H+ → (R)-3-(3,4-dihydroxyphenyl)lactate + NAD(P)+
b0801	EcoCyc	hcxB	is_pseudogene	f
b0801	EcoCyc	hcxB	is_phantom_gene	f
b0801	EcoCyc	hcxB	evidence_html	Assay of protein purified to homogeneity [Sevin17]
b0801	EcoCyc	hcxB	is_insertion_element	f
b0104	EcoCyc	guaC	description	GMP reductase
b0104	EcoCyc	guaC	summary_html	SummaryGMP reductase catalyzes the conversion of GMP to IMP by reductive deamination. This reaction is part of the purine salvage pathway and becomes essential when purine-requiring mutants are grown with guanine or xanthine as the sole sources of purine.GMP reductase follows an ordered bi-bi kinetic mechanism [Martinelli11].Expression of guaC is induced by guanine derivatives and repressed by ad…
b0104	EcoCyc	guaC	product_type	enzyme
b0104	EcoCyc	guaC	ec_number	1.7.1.7
b0104	EcoCyc	guaC	reaction_equation	GMP + NADPH + 2 H+ → ammonium + IMP + NADP+
b0104	EcoCyc	guaC	is_pseudogene	f
b0104	EcoCyc	guaC	is_phantom_gene	f
b0104	EcoCyc	guaC	evidence_html	Assay of unpurified protein [Roberts88]Assay of protein purified to homogeneity [Martinelli11]
b0104	EcoCyc	guaC	is_insertion_element	f
b1643	EcoCyc	ydhI	description	DUF1656 domain-containing protein YdhI
b1643	EcoCyc	ydhI	summary_html	SummaryIn the Transporter Classification Database, YdhI (from E. coli O7:K1 str. CE10) is an uncharacterized member of the The Putative Auxiliary Aromatic Acid Exporter (AaeX) Family [Saier16].The protein sequence is identical to that of YdhI from E. coli MG1655.
b1643	EcoCyc	ydhI	product_type	polypeptide
b1643	EcoCyc	ydhI	is_pseudogene	f
b1643	EcoCyc	ydhI	is_phantom_gene	f
b1643	EcoCyc	ydhI	is_insertion_element	f
b4516	EcoCyc	insA-4	description	IS1 protein InsA
b4516	EcoCyc	insA-4	summary_html
b4516	EcoCyc	insA-4	product_type	polypeptide
b4516	EcoCyc	insA-4	is_pseudogene	f
b4516	EcoCyc	insA-4	is_phantom_gene	f
b4516	EcoCyc	insA-4	is_insertion_element	t
b2499	EcoCyc	purM	description	phosphoribosylformylglycinamide cyclo-ligase
b2499	EcoCyc	purM	summary_html	SummaryE. coli phosphoribosylformylglycinamidine cyclo-ligase (AIR synthetase) catalyzes the fifth step in the de novo purine biosynthesis pathway [Mueller99]. It converts 5-phosphoribosyl-N-formylglycineamidine (FGAM) and ATP to 5-amino-1-(5-phospho-D-ribosyl)imidazole (AIR), ADP and phosphate. In this PurM catalyzed reaction, as with the PurL catalyzed reaction, ATP has been proposed to phospho…
b2499	EcoCyc	purM	product_type	enzyme
b2499	EcoCyc	purM	ec_number	6.3.3.1
b2499	EcoCyc	purM	reaction_equation	ATP + 2-(formamido)-N1-(5-phospho-β-D-ribosyl)acetamidine → ADP + 5-amino-1-(5-phospho-β-D-ribosyl)imidazole + phosphate + H+
b2499	EcoCyc	purM	is_pseudogene	f
b2499	EcoCyc	purM	is_phantom_gene	f
b2499	EcoCyc	purM	evidence_html	Assay of protein purified to homogeneity from its native host [Schrimsher86]
b2499	EcoCyc	purM	is_insertion_element	f
b2725	EcoCyc	hycA	description	regulator of the transcriptional regulator FhlA
b2725	EcoCyc	hycA	summary_html	SummaryThis regulator participates in controlling several genes involved in the formate hydrogenlyase system [Sauter92, Leonhartsberger00, Skibinski02]. The mechanism of regulation by HycA is unknown. HycA may interact directly with the FhlA protein or prevent the binding of FhlA to activator sequences.Expression of hycA is activated by formate and hypophosphite (a formate analog) [Suppmann94]. A…
b2725	EcoCyc	hycA	product_type	polypeptide
b2725	EcoCyc	hycA	is_pseudogene	f
b2725	EcoCyc	hycA	is_phantom_gene	f
b2725	EcoCyc	hycA	evidence_html	Automated inference of function from sequence [PerezRueda04]Inferred from mutant phenotype [Sauter92]
b2725	EcoCyc	hycA	is_insertion_element	f
b3752	EcoCyc	rbsK	description	ribokinase
b3752	EcoCyc	rbsK	summary_html	SummaryRbsK is a ribokinase that belongs to the ribokinase subfamily of sugar kinases [Bork93].Crystal structures of ribokinase alone and in ternary complexes have been solved [Sigrell98, Sigrell99, Andersson02]. They suggest an ordered reaction mechanism [Sigrell98] with a critical role for conformational changes [Sigrell99]; monovalent cation binding leads to a conformational change and activat…
b3752	EcoCyc	rbsK	product_type	enzyme
b3752	EcoCyc	rbsK	ec_number	2.7.1.15
b3752	EcoCyc	rbsK	reaction_equation	D-ribofuranose + ATP → D-ribofuranose 5-phosphate + ADP + H+
b3752	EcoCyc	rbsK	is_pseudogene	f
b3752	EcoCyc	rbsK	is_phantom_gene	f
b3752	EcoCyc	rbsK	evidence_html	Reaction blocked in mutant [Anderson69a]Assay of unpurified protein [Anderson69a]Assay of protein purified to homogeneity [Hope86, Maj01, Andersson02]Assay of partially-purified protein [Chuvikovsky06, Parkin84, Park07d, Arthur11]
b3752	EcoCyc	rbsK	is_insertion_element	f
b2249	EcoCyc	yfaY	description	IPR008135 CinA family protein YfaY
b2249	EcoCyc	yfaY	summary_html	SummaryYfaY contains a C-terminal domain that belongs to a family of NMN deamidases [SanchezCarron13], but the protein does not have NMN deamidase activity [Galeazzi11]. The N-terminal domain of YfaY belongs to COG1058, a novel pyrophoshatase family, members of which were shown to have ADP-ribose pyrophosphatase activity [Cialabrini13].
b2249	EcoCyc	yfaY	product_type	polypeptide
b2249	EcoCyc	yfaY	is_pseudogene	f
b2249	EcoCyc	yfaY	is_phantom_gene	f
b2249	EcoCyc	yfaY	is_insertion_element	f
b4511	EcoCyc	ybdZ	description	enterobactin biosynthesis protein YbdZ
b4511	EcoCyc	ybdZ	summary_html	SummaryYbdZ is an MbtH-like protein (MLP) that plays a role in amino acid activation by EntF [Felnagle10]. MLPs are required for adenylation of amino acids in non-ribosomal peptide biosynthesis.YbdZ enhances the catalytic function of EntF by reducing its KM for serine [Felnagle10].A crystal structure of YbdZ bound to EntF has been solved at 3 Å resolution [Miller16]. Alanine scanning mutagenesis …
b4511	EcoCyc	ybdZ	product_type	polypeptide
b4511	EcoCyc	ybdZ	is_pseudogene	f
b4511	EcoCyc	ybdZ	is_phantom_gene	f
b4511	EcoCyc	ybdZ	evidence_html	Inferred from mutant phenotype [Felnagle10]
b4511	EcoCyc	ybdZ	is_insertion_element	f
b3321	EcoCyc	rpsJ	description	30S ribosomal subunit protein S10
b3321	EcoCyc	rpsJ	summary_html	SummaryThe S10 protein (NusE) is a component of the 30S subunit of the ribosome. From within its location in the ribosome, S10 plays a role in linking transcription and translation; in a separate complex with NusB, it plays a role in regulating transcription antitermination. S10 can be crosslinked to tRNA in the ribosomal P site [Riehl82] and may contact 16S rRNA in two separate domains [Powers88…
b3321	EcoCyc	rpsJ	product_type	polypeptide
b3321	EcoCyc	rpsJ	is_pseudogene	f
b3321	EcoCyc	rpsJ	is_phantom_gene	f
b3321	EcoCyc	rpsJ	component_html	NusB-S10 complex (extended summary available):[RpsJ][NusB]30S ribosomal subunit (summary available):[RrsA][RpsA][RpsB][RpsC][RpsD][RpsE][RpsF][RpsG][RpsH][RpsI][RpsJ][RpsK][RpsL][RpsM][RpsN][RpsO][RpsP][RpsQ][RpsR][RpsS][RpsT][RpsU][Sra]ribosome (summary available):[(RrsA)(RpsA)(RpsB)(RpsC)(RpsD)(RpsE)(RpsF)(RpsG)(RpsH)(RpsI)(RpsJ)(RpsK)(RpsL)(RpsM)(RpsN)(RpsO)(RpsP)(RpsQ)(RpsR)(RpsS)(RpsT)(RpsU)…
b3321	EcoCyc	rpsJ	is_insertion_element	f
b0768	EcoCyc	ybhD	description	putative DNA-binding transcriptional regulator YbhD
b0768	EcoCyc	ybhD	summary_html	SummaryNo information about this protein was found by a literature search conducted on April 28, 2017.
b0768	EcoCyc	ybhD	product_type	polypeptide
b0768	EcoCyc	ybhD	is_pseudogene	f
b0768	EcoCyc	ybhD	is_phantom_gene	f
b0768	EcoCyc	ybhD	evidence_html	Human inference of function from sequence [PerezRueda04, PerezRueda00]
b0768	EcoCyc	ybhD	is_insertion_element	f
b2497	EcoCyc	uraA	description	uracil:H
b2497	EcoCyc	uraA	summary_html	SummaryUraA is a member of the NCS2 family of nucleobase:cation symporters and functions as a high affinity uracil:proton symport system in E. coli K-12 [Andersen95, Lu11, Botou18]. A uraA transposon mutant is defective for uracil uptake but cytosine uptake is not affected; expression of cloned uraA partially complements the uracil uptake defect [Andersen95]. Disruption of uraA in a pyrimidine-re…
b2497	EcoCyc	uraA	product_type	transporter
b2497	EcoCyc	uraA	reaction_equation	WG.Load('/tmp/ptools-images/ECOLI/TRANS-RXN-132_TRANSPORT-RXN_IRREVERSIBLE.wg', 'WG_TRANS_RXN_132_TRANSPORT_RXN_IRREVERSIBLE-div');
b2497	EcoCyc	uraA	is_pseudogene	f
b2497	EcoCyc	uraA	is_phantom_gene	f
b2497	EcoCyc	uraA	evidence_html	Reaction blocked in mutant [Andersen95]Assay of unpurified protein [Andersen95]
b2497	EcoCyc	uraA	is_insertion_element	f
b0144	EcoCyc	gluQ	description	glutamyl-Q tRNA
b0144	EcoCyc	gluQ	summary_html	SummaryGlutamyl-Q tRNAAsp synthetase (Glu-Q-RS, GluQ) catalyzes the addition of a glutamate residue to the queosine-modified wobble base of tRNAAsp.The GluQ protein shows similarity to the amino terminal part of bacterial glutamyl-tRNA synthetases, although it lacks the tRNA anticodon interaction domain [Campanacci04]. The protein is not capable of using tRNAGlu or tRNAGln as a substrate in vitro…
b0144	EcoCyc	gluQ	product_type	enzyme
b0144	EcoCyc	gluQ	ec_number	2.4.1.-
b0144	EcoCyc	gluQ	reaction_equation	queuosine at position 34 of a tRNAAsp + ATP + L-glutamate → glutamyl-queuosine at position 34 of a tRNAAsp + AMP + diphosphate + 2 H+
b0144	EcoCyc	gluQ	is_pseudogene	f
b0144	EcoCyc	gluQ	is_phantom_gene	f
b0144	EcoCyc	gluQ	evidence_html	Assay of protein purified to homogeneity [Salazar04, Blaise04, Blaise08, Blaise05, Dubois04]
b0144	EcoCyc	gluQ	is_insertion_element	f
b2300	EcoCyc	yfcE	description	phosphodiesterase YfcE
b2300	EcoCyc	yfcE	summary_html	SummaryPhosphodiesterase activity of YfcE was discovered in a high-throughput screen of purified proteins. The enzyme requires Mn2+ for activity [Kuznetsova05].A crystal structure of YfcE has been solved at 2.25 Å resolution. The enzyme is tetrameric and contains two zinc ions per active site. The physiological substrate has not yet been identified [Miller07b].A Cys74His mutation converts YfcE to…
b2300	EcoCyc	yfcE	product_type	protein
b2300	EcoCyc	yfcE	is_pseudogene	f
b2300	EcoCyc	yfcE	is_phantom_gene	f
b2300	EcoCyc	yfcE	evidence_html	Assay of protein purified to homogeneity [Kuznetsova05]
b2300	EcoCyc	yfcE	is_insertion_element	f
b0533	EcoCyc	sfmH	description	putative fimbrial adhesin protein SfmH
b0533	EcoCyc	sfmH	summary_html	SummarysfmACDHF is a putative chaperone-usher fimbrial operon in E. coli K-12 [Korea10]. The operon is cryptic under normal laboratory conditions but when constitutive expression is induced in a strain that lacks the type 1 fimbrial complex the sfm operon promotes adhesion to eukaryotic epithelial cells (T4 bladder cells) [Korea10]. Expression of the sfm operon is regulated by the global regulato…
b0533	EcoCyc	sfmH	product_type	polypeptide
b0533	EcoCyc	sfmH	is_pseudogene	f
b0533	EcoCyc	sfmH	is_phantom_gene	f
b0533	EcoCyc	sfmH	evidence_html	Inferred from mutant phenotype [Korea10]Human inference of function from sequence [Korea10]
b0533	EcoCyc	sfmH	is_insertion_element	f
b1844	EcoCyc	exoX	description	exonuclease X
b1844	EcoCyc	exoX	summary_html	SummaryExonuclease X is a DNA repair enzyme involved in mismatch repair, and is able to degrade both single-stranded and duplex DNA [Viswanathan99]. Exonuclease X exhibits 3'-5' polarity, and has a high catalytic rate and affinity for single-stranded DNA [Viswanathan99]. An exoX deletion mutant had increased sensitivity to UV irradiation in a background strain lacking several other DNA repair enz…
b1844	EcoCyc	exoX	product_type	polypeptide
b1844	EcoCyc	exoX	is_pseudogene	f
b1844	EcoCyc	exoX	is_phantom_gene	f
b1844	EcoCyc	exoX	evidence_html	Assay of protein purified to homogeneity [Viswanathan99]Inferred from genetic interaction [Burdett01, Viswanathan01, Feschenko03]
b1844	EcoCyc	exoX	is_insertion_element	f
b0010	EcoCyc	satP	description	acetate/succinate:H
b0010	EcoCyc	satP	summary_html	SummarySatP is an acetate:proton symporter that is implicated in acetate homeostasis when E. coli K-12 is grown aerobically at high glucose concentrations; under these conditons, SatP is active in acetate transport at the exponential growth stage whereas the acetate permease ActP is more active at the entry to stationary phase; SatP is implicated in acetate uptake when E. coli is grown with aceti…
b0010	EcoCyc	satP	product_type	transporter
b0010	EcoCyc	satP	reaction_equation	WG.Load('/tmp/ptools-images/ECOLI/TRANS-RXN0-571_TRANSPORT-RXN_REVERSIBLE.wg', 'WG_TRANS_RXN0_571_TRANSPORT_RXN_REVERSIBLE-div');
b0010	EcoCyc	satP	is_pseudogene	f
b0010	EcoCyc	satP	is_phantom_gene	f
b0010	EcoCyc	satP	evidence_html	Assay of unpurified protein expressed in its native host [SaPessoa13]Reaction blocked in mutant [SaPessoa13]Inferred by functional complementation [SaPessoa13]
b0010	EcoCyc	satP	is_insertion_element	f
b4042	EcoCyc	dgkA	description	diacylglycerol kinase
b4042	EcoCyc	dgkA	summary_html	SummaryDiacylglycerol kinase is the smallest known kinase. It functions in the recycling of diacylglycerol which is produced as a by-product of Membrane Derived Oligosaccharides (MDO) biosynthesis. Diacylglycerol is phosphorylated yielding phosphatidic acid, however the enzyme represents only a minor route in phosphatidic acid biosynthesis. In addition to the MgATP substrate, the enzyme requires …
b4042	EcoCyc	dgkA	product_type	enzyme
b4042	EcoCyc	dgkA	ec_number	2.7.1.107
b4042	EcoCyc	dgkA	reaction_equation	ATP + a 1,2-diacyl-sn-glycerol → a 1,2-diacyl-sn-glycerol 3-phosphate + ADP + H+
b4042	EcoCyc	dgkA	is_pseudogene	f
b4042	EcoCyc	dgkA	is_phantom_gene	f
b4042	EcoCyc	dgkA	evidence_html	Assay of protein purified to homogeneity from its native host [Russ88]
b4042	EcoCyc	dgkA	is_insertion_element	f
b4322	EcoCyc	uxuA	description	D-mannonate dehydratase
b4322	EcoCyc	uxuA	summary_html	SummaryD-mannonate dehydratase catalyzes the final reaction of the glucuronate branch of the hexuronate degradation pathway [Portalier80].UxuA is monomeric in solution. Crystal structures of the enzyme alone and in complex with D-mannonate have been solved [Qiu12].The enzyme is inducible by glucuronate and fructuronate [RobertBaudouy73]. Expression of uxuA may be repressed by OxyR [Zheng01a].UxuA…
b4322	EcoCyc	uxuA	product_type	enzyme
b4322	EcoCyc	uxuA	ec_number	4.2.1.8
b4322	EcoCyc	uxuA	reaction_equation	D-mannonate → 2-dehydro-3-deoxy-D-gluconate + H2O
b4322	EcoCyc	uxuA	is_pseudogene	f
b4322	EcoCyc	uxuA	is_phantom_gene	f
b4322	EcoCyc	uxuA	evidence_html	Assay of partially-purified protein [RobertBaudouy73]Assay of protein purified to homogeneity [Dreyer87, RobertBaudouy82, Qiu12]
b4322	EcoCyc	uxuA	is_insertion_element	f
b0745	EcoCyc	lysW	description	tRNA-Lys(UUU)
b0745	EcoCyc	lysW	summary_html	SummarytRNA(lysW) is one of six lysine tRNAs.tRNAs are the adapters that allow synthesis of proteins from mRNAs. Each tRNA carries a specific amino acid to the ribosome for protein synthesis. There, the tRNA recognizes an RNA codon with its own three-nucleotide anticodon, thus allowing synthesis of a specific peptide based on an mRNA template.tRNAs are processed to their active, mature forms by R…
b0745	EcoCyc	lysW	product_type	RNA
b0745	EcoCyc	lysW	reaction_equation	L-lysine + a tRNALys + ATP → an L-lysyl-[tRNALys] + AMP + diphosphate
b0745	EcoCyc	lysW	is_pseudogene	f
b0745	EcoCyc	lysW	is_phantom_gene	f
b0745	EcoCyc	lysW	evidence_html	Traceable author statement [Siekevitz81]
b0745	EcoCyc	lysW	is_insertion_element	f
b3597	EcoCyc	yibH	description	inner membrane protein YibH
b3597	EcoCyc	yibH	summary_html	SummaryYibH is an inner membrane protein with two predicted transmembrane domains. The C terminus is located in the periplasm [Daley05].
b3597	EcoCyc	yibH	product_type	polypeptide
b3597	EcoCyc	yibH	is_pseudogene	f
b3597	EcoCyc	yibH	is_phantom_gene	f
b3597	EcoCyc	yibH	is_insertion_element	f
b3831	EcoCyc	udp	description	uridine phosphorylase
b3831	EcoCyc	udp	summary_html	SummaryUridine phosphorylase (Udp) catalyzes the reversible phosphorolysis of uridine with the formation of ribose-1-phosphate and uracil [Leer77]. Udp belongs to the UP-1 subfamily of the nucleoside phosphorylase superfamily 1 [Konrad12]. Udp is involved in utilization of nucleosides as a carbon and energy source [Pritchard71] and is part of a process that degrades "overflow" UMP nucleotides [Re…
b3831	EcoCyc	udp	product_type	enzyme
b3831	EcoCyc	udp	ec_number	2.4.2.3
b3831	EcoCyc	udp	reaction_equation	uridine + phosphate ⇄ α-D-ribose-1-phosphate + uracil
b3831	EcoCyc	udp	is_pseudogene	f
b3831	EcoCyc	udp	is_phantom_gene	f
b3831	EcoCyc	udp	evidence_html	Assay of protein purified to homogeneity [Leer77, Komissarov95, CaradocDavies04, Paul10a, Liu17b]Assay of partially-purified protein [Oliva04, Alexeev17, Esipov02]
b3831	EcoCyc	udp	is_insertion_element	f
b2423	EcoCyc	cysW	description	sulfate/thiosulfate ABC transporter inner membrane subunit CysW
b2423	EcoCyc	cysW	summary_html	SummaryCysW is one of two predicted inner membrane subunits of an ATP-dependent sulfate/thiosulfate uptake system; CysW contains 50% hydrophobic residues [Sirko90] Additional Citations: [Hryniewicz90]
b2423	EcoCyc	cysW	product_type	polypeptide
b2423	EcoCyc	cysW	ec_number	7.3.2.-
b2423	EcoCyc	cysW	reaction_equation	WG.Load('/tmp/ptools-images/ECOLI/ABC-70-RXN_TRANSPORT-RXN_IRREVERSIBLE.wg', 'WG_ABC_70_RXN_TRANSPORT_RXN_IRREVERSIBLE-div');
b2423	EcoCyc	cysW	is_pseudogene	f
b2423	EcoCyc	cysW	is_phantom_gene	f
b2423	EcoCyc	cysW	component_html	sulfate/thiosulfate ABC transporter (extended summary available):[Sbp][CysW][CysU][CysA]2thiosulfate/sulfate ABC transporter (extended summary available):[CysA]2[CysW][CysU][CysP]
b2423	EcoCyc	cysW	is_insertion_element	f
b0028	EcoCyc	fkpB	description	peptidyl-prolyl
b0028	EcoCyc	fkpB	summary_html	SummaryFkpB is a peptidyl-prolyl cis-trans isomerase (PPIase) of the FK506-binding protein type [Hottenrott97]. FkpB also has chaperone activity; a number of ribosomal proteins appear to be natural substrates [Quistgaard12].A crystal structure has been solved at 1.35 Å resolution. Serendipidously, the linker region of the purification tag of a symmetry-related mate polypeptide is found in the cha…
b0028	EcoCyc	fkpB	product_type	enzyme
b0028	EcoCyc	fkpB	ec_number	5.2.1.8
b0028	EcoCyc	fkpB	reaction_equation	a [protein]-L-proline (ω = 180) ⇄ a [protein]-L-proline (ω = 0)
b0028	EcoCyc	fkpB	is_pseudogene	f
b0028	EcoCyc	fkpB	is_phantom_gene	f
b0028	EcoCyc	fkpB	evidence_html	Assay of protein purified to homogeneity [Hottenrott97]
b0028	EcoCyc	fkpB	is_insertion_element	f
b4256	EcoCyc	yjgM	description	putative acetyltransferase YjgM
b4256	EcoCyc	yjgM	summary_html	SummaryNo information about this protein was found by a literature search conducted on April 11, 2017.
b4256	EcoCyc	yjgM	product_type	polypeptide
b4256	EcoCyc	yjgM	is_pseudogene	f
b4256	EcoCyc	yjgM	is_phantom_gene	f
b4256	EcoCyc	yjgM	is_insertion_element	f
b2647	EcoCyc	ypjA	description	adhesin-like autotransporter YpjA
b2647	EcoCyc	ypjA	summary_html	SummaryYpjA was identified as a protein with similarity to antigen 43 (Ag43), a self-recognizing surface adhesin. Deletion of the ypjA gene has no significant effect on adhesion, while increased expression of YpjA causes an increase in adhesion to solid surfaces. Neither deleting nor overexpressing ypjA appears to affect on biofilm formation [Roux05].An E. coli DH5α ypjA::Tn5 mutant produces sign…
b2647	EcoCyc	ypjA	product_type	polypeptide
b2647	EcoCyc	ypjA	is_pseudogene	f
b2647	EcoCyc	ypjA	is_phantom_gene	f
b2647	EcoCyc	ypjA	is_insertion_element	f
b0715	EcoCyc	abrB	description	putative regulator
b0715	EcoCyc	abrB	summary_html	SummaryAn abrB mutation causes an unstable phenotype with respect to anaerobic, Ada-independent expression of the aidB gene [Volkert94].AbrB: "aidB regulator B" [Volkert94]
b0715	EcoCyc	abrB	product_type	polypeptide
b0715	EcoCyc	abrB	is_pseudogene	f
b0715	EcoCyc	abrB	is_phantom_gene	f
b0715	EcoCyc	abrB	is_insertion_element	f
b1131	EcoCyc	purB	description	adenylosuccinate lyase
b1131	EcoCyc	purB	summary_html	SummaryAdenylosuccinate lyase (ASL), the product of the gene purB in E. coli, catalyzes two reactions in de novo purine nucleotide biosynthesis. In addition to the removal of fumarate from 5'-phosphoribosyl-4-(N-succinocarboxamide)-5-aminoimidazole, the enzyme also converts adenylosuccinate to AMP [He92].The enzyme was concluded to be a homotetramer, with a subunit apparent molecular mass of 49.5…
b1131	EcoCyc	purB	product_type	enzyme
b1131	EcoCyc	purB	ec_number	4.3.2.2
b1131	EcoCyc	purB	reaction_equation	adenylo-succinate → fumarate + AMP
b1131	EcoCyc	purB	is_pseudogene	f
b1131	EcoCyc	purB	is_phantom_gene	f
b1131	EcoCyc	purB	evidence_html	Traceable author statement [Tsai07]Human inference of function by sequence orthology [Segall04]Assay of protein purified to homogeneity [Green96]
b1131	EcoCyc	purB	is_insertion_element	f
b1927	EcoCyc	amyA	description	α-amylase
b1927	EcoCyc	amyA	summary_html	SummaryAmyA is a cytoplasmic α-amylase. Amylose, a linear α-glucan, is the most effective substrate in vitro; starch and amylopectin, a lightly branched α-glucan, can serve as good substrates, while the highly branched α-glucan glycogen is a poor substrate. Linear oligomeric α-glucans of six or more glucose moieties are good substrates of AmyA [Raha92].The physiological role of AmyA is uncertain.…
b1927	EcoCyc	amyA	product_type	enzyme
b1927	EcoCyc	amyA	ec_number	3.2.1.1
b1927	EcoCyc	amyA	reaction_equation	a 1,4-α-D-glucan + n H2O → n a 1,4-α-D-glucan
b1927	EcoCyc	amyA	is_pseudogene	f
b1927	EcoCyc	amyA	is_phantom_gene	f
b1927	EcoCyc	amyA	evidence_html	Assay of protein purified to homogeneity [Raha92]
b1927	EcoCyc	amyA	is_insertion_element	f
b3961	EcoCyc	oxyR	description	DNA-binding transcriptional dual regulator OxyR
b3961	EcoCyc	oxyR	summary_html	SummaryOxyR, "oxidative stress regulator," is the transcriptional dual regulator for the expression of antioxidant genes in response to oxidative stress, in particular, elevated levels of hydrogen peroxide. The OxyR regulon includes genes involved in peroxide metabolism, redox balance, and peroxide protection by, for example, manganese uptake [Storz90, Zheng01a, Mongkolsuk02, Anjem09]. Moreover, …
b3961	EcoCyc	oxyR	product_type	polypeptide
b3961	EcoCyc	oxyR	is_pseudogene	f
b3961	EcoCyc	oxyR	is_phantom_gene	f
b3961	EcoCyc	oxyR	evidence_html	Assay of protein purified to homogeneity from its native host [Seth12, Tao93]
b3961	EcoCyc	oxyR	is_insertion_element	f
b1184	EcoCyc	umuC	description	DNA polymerase V catalytic protein
b1184	EcoCyc	umuC	summary_html	SummaryUmuC is a DNA polymerase specialized for trans-lesion synthesis (TLS) in E. coli K-12 [Reuven99, Tang99b]. UmuC requires UmuD', RecA and SSB for TLS in vitro [Reuven99]UmuC is degraded by the Lon protease, limiting total UmuC abundance [Frank96].Most, but not all UV-induced mutation requires functional UmuC [Christensen88]. Loss of umuC results in UV sensitivity and difficulty repairing da…
b1184	EcoCyc	umuC	product_type	polypeptide
b1184	EcoCyc	umuC	ec_number	2.7.7.7
b1184	EcoCyc	umuC	reaction_equation	a 2'-deoxyribonucleoside 5'-triphosphate + (deoxynucleotides)(n) → (deoxynucleotides)(n+1) + diphosphate
b1184	EcoCyc	umuC	is_pseudogene	f
b1184	EcoCyc	umuC	is_phantom_gene	f
b1184	EcoCyc	umuC	component_html	DNA polymerase V (extended summary available):[UmuC][UmuD]2
b1184	EcoCyc	umuC	is_insertion_element	f
b1743	EcoCyc	spy	description	ATP-independent periplasmic chaperone
b1743	EcoCyc	spy	summary_html	SummarySpy is an ATP-independent periplasmic chaperone that prevents protein aggregation and assists protein refolding.Purified Spy reduces the aggregation of thermally denatured malate dehydrogenase and protects DsbB and alkaline phosphatase from tannic acid induced aggregation [Quan11]. Purified Spy increases the refolding of malate dehydrogenase and lactate dehydrogenase as assessed by enzymat…
b1743	EcoCyc	spy	product_type	protein
b1743	EcoCyc	spy	is_pseudogene	f
b1743	EcoCyc	spy	is_phantom_gene	f
b1743	EcoCyc	spy	evidence_html	Assay of protein purified to homogeneity from its native host [Quan11]
b1743	EcoCyc	spy	is_insertion_element	f
b3883	EcoCyc	yihV	description	6-deoxy-6-sulfofructose kinase
b3883	EcoCyc	yihV	summary_html	Summary6-Deoxy-6-sulfofructose kinase (YihV) catalyzes the second step in the degradation of 6-sulfo-D-quinovose, the ATP-dependent phosphorylation of 6-deoxy-6-sulfo-D-fructose to 6-deoxy-6-sulfo-D-fructose 1-phosphate [Denger14].Expression of YihV is induced by growth on sulfoquinovose [Denger14]. A yihV mutant is unable to grow on sulfoquinovose as the sole source of carbon [Denger14].
b3883	EcoCyc	yihV	product_type	enzyme
b3883	EcoCyc	yihV	ec_number	2.7.1.184
b3883	EcoCyc	yihV	reaction_equation	6-deoxy-6-sulfo-D-fructose + ATP → 6-deoxy-6-sulfo-D-fructose 1-phosphate + ADP + H+
b3883	EcoCyc	yihV	is_pseudogene	f
b3883	EcoCyc	yihV	is_phantom_gene	f
b3883	EcoCyc	yihV	evidence_html	Assay of partially-purified protein [Denger14]
b3883	EcoCyc	yihV	is_insertion_element	f
b2676	EcoCyc	nrdF	description	ribonucleoside-diphosphate reductase 2, β subunit dimer
b2676	EcoCyc	nrdF	summary_html	Citations: [Jordan96]
b2676	EcoCyc	nrdF	product_type	protein
b2676	EcoCyc	nrdF	ec_number	1.17.4.1
b2676	EcoCyc	nrdF	reaction_equation	CDP + a reduced NrdH glutaredoxin-like protein → dCDP + an oxidized NrdH glutaredoxin-like protein + H2O
b2676	EcoCyc	nrdF	is_pseudogene	f
b2676	EcoCyc	nrdF	is_phantom_gene	f
b2676	EcoCyc	nrdF	component_html	ribonucleoside-diphosphate reductase 2 (extended summary available):[(NrdE)2][(NrdF)2]
b2676	EcoCyc	nrdF	is_insertion_element	f
b1464	EcoCyc	yddE	description	PF02567 family protein YddE
b1464	EcoCyc	yddE	summary_html	SummaryA crystal structure of YddE has been determined at 2 Å resolution. The protein is dimeric in the crystalline state [Grassick04]. YddE has structural similarity to diaminopimelate epimerase from Haemophilus influenzae, a pyridoxal-5-phosphate-independent amino acid racemase. However, the catalytic site residues differ between the two proteins, and therefore a similar function can not be inf…
b1464	EcoCyc	yddE	product_type	polypeptide
b1464	EcoCyc	yddE	is_pseudogene	f
b1464	EcoCyc	yddE	is_phantom_gene	f
b1464	EcoCyc	yddE	is_insertion_element	f
b1773	EcoCyc	ydjI	description	putative aldolase YdjI
b1773	EcoCyc	ydjI	summary_html	SummaryNo information about this protein was found by a literature search conducted on February 15, 2017.
b1773	EcoCyc	ydjI	product_type	polypeptide
b1773	EcoCyc	ydjI	is_pseudogene	f
b1773	EcoCyc	ydjI	is_phantom_gene	f
b1773	EcoCyc	ydjI	is_insertion_element	f
b1717	EcoCyc	rpmI	description	50S ribosomal subunit protein L35
b1717	EcoCyc	rpmI	summary_html	SummaryThe L35 protein is a component of the 50S subunit of the ribosome [Wada87]. L35 can be crosslinked to the spiramycin derivative dihydrospiramycin and may thus be located near the peptidyl transferase center [Bischof95]. Additional Citations: [Fayat83, Wertheimer88, Lesage90, Wu84]
b1717	EcoCyc	rpmI	product_type	polypeptide
b1717	EcoCyc	rpmI	is_pseudogene	f
b1717	EcoCyc	rpmI	is_phantom_gene	f
b1717	EcoCyc	rpmI	component_html	50S ribosomal subunit:[RrlA][RrfA][RplA][RplB][RplC][RplD][RplE][RplF][(RplJ)([RplL]2)2][RplI][RplK][RplM][RplN][RplO][RplP][RplQ][RplR][RplS][RplT][RplU][RplV][RplW][RplX][RplY][RpmA][RpmB][RpmC][RpmD][RpmE][RpmF][RpmG][RpmH][RpmI][RpmJ]ribosome (summary available):[(RrsA)(RpsA)(RpsB)(RpsC)(RpsD)(RpsE)(RpsF)(RpsG)(RpsH)(RpsI)(RpsJ)(RpsK)(RpsL)(RpsM)(RpsN)(RpsO)(RpsP)(RpsQ)(RpsR)(RpsS)(RpsT)(RpsU…
b1717	EcoCyc	rpmI	is_insertion_element	f
b0299	EcoCyc	insF-1	description	IS3 element protein InsF
b0299	EcoCyc	insF-1	summary_html	SummaryInsF is one of three proteins coded for by the IS3 insertion element. It is required for transposition of IS3.InsE and InsF are required for transposition by the InsEF transposase [Sekine94]. As in many insertion sequences, IS3 codes for three products, one of which is generated by a -1 frameshift that allows readthrough on the first stop codon, resulting in a superproduct that includes mo…
b0299	EcoCyc	insF-1	product_type	polypeptide
b0299	EcoCyc	insF-1	is_pseudogene	f
b0299	EcoCyc	insF-1	is_phantom_gene	f
b0299	EcoCyc	insF-1	evidence_html	Inferred from direct assay [Sekine94]
b0299	EcoCyc	insF-1	is_insertion_element	t
b2427	EcoCyc	murR	description	DNA-binding transcriptional dual regulator MurR
b2427	EcoCyc	murR	summary_html	SummaryMurR "N-acetyl muramic acid repressor," represses genes involved in the catabolism of cell wall sugars [Jaeger08a]. It represses transcription from the murQ promoter and also interferes with its own transcription. murR and murQ are unique and now well-known genes that are regulated by MurR. They are divergently orientated and expressed from nonoverlapping face-to-face (convergent) promoter…
b2427	EcoCyc	murR	product_type	protein
b2427	EcoCyc	murR	reaction_equation	MurR + N-acetyl-D-muramate 6-phosphate ↔ MurR-MurNAc-6-P
b2427	EcoCyc	murR	is_pseudogene	f
b2427	EcoCyc	murR	is_phantom_gene	f
b2427	EcoCyc	murR	evidence_html	Assay of protein purified to homogeneity [Jaeger08a]Inferred from expression pattern [Jaeger08a]Human inference of function from sequence [Jaeger08a]
b2427	EcoCyc	murR	component_html	MurR-MurNAc-6-P:[MurR][N-acetyl-D-muramate 6-phosphate]
b2427	EcoCyc	murR	is_insertion_element	f
b2722	EcoCyc	hycD	description	formate hydrogenlyase subunit HycD
b2722	EcoCyc	hycD	summary_html	SummaryThe hycBCDEFG genes in E.coli K-12 encode the hydrogenase component (hydrogenase 3) of the formate hydrogenlyase complex. hycD encodes an extremely hydrophobic protein with 8 predicted transmembrane domains. The protein sequence has homology with one of the subunits of NADH:ubiquinone oxidoreductase of the respiratory chain [Bohm90, Sawers04]. ArcA appears to activate hycD gene expression …
b2722	EcoCyc	hycD	product_type	polypeptide
b2722	EcoCyc	hycD	reaction_equation	a reduced hydrogenase 3 + H+ → an oxidized hydrogenase 3 + H2
b2722	EcoCyc	hycD	is_pseudogene	f
b2722	EcoCyc	hycD	is_phantom_gene	f
b2722	EcoCyc	hycD	component_html	hydrogenase 3 (extended summary available):[HycD][HycC][HycF][HycG][HycB][HycE]formate hydrogenlyase complex (extended summary available):[FdhF][(HycD)(HycC)(HycF)(HycG)(HycB)(HycE)]
b2722	EcoCyc	hycD	is_insertion_element	f
b2473	EcoCyc	ypfH	description	esterase YpfH
b2473	EcoCyc	ypfH	summary_html	SummaryEsterase activity of YpfH was discovered in a high-throughput screen of purified proteins [Kuznetsova05].
b2473	EcoCyc	ypfH	product_type	polypeptide
b2473	EcoCyc	ypfH	is_pseudogene	f
b2473	EcoCyc	ypfH	is_phantom_gene	f
b2473	EcoCyc	ypfH	evidence_html	Assay of protein purified to homogeneity [Kuznetsova05]
b2473	EcoCyc	ypfH	is_insertion_element	f
b0805	EcoCyc	fiu	description	putative iron siderophore outer membrane transporter
b0805	EcoCyc	fiu	summary_html	SummaryFiu is an integral outer membrane protein whose expression is stimulated by growth under iron limitation [Molloy00]. Sequence similarity suggests that Fiu is a member of the Outer Membrane Receptor (OMR) family. It is believed to facilitate the uptake of the siderophore dihydroxybenzoylserine [Hantke90]. Fiu also serves as the receptor for microcins E492, M, and H47 [Patzer03]. Beta lactam…
b0805	EcoCyc	fiu	product_type	transporter
b0805	EcoCyc	fiu	reaction_equation	WG.Load('/tmp/ptools-images/ECOLI/RXN0-1721_TRANSPORT-RXN_IRREVERSIBLE.wg', 'WG_RXN0_1721_TRANSPORT_RXN_IRREVERSIBLE-div');
b0805	EcoCyc	fiu	is_pseudogene	f
b0805	EcoCyc	fiu	is_phantom_gene	f
b0805	EcoCyc	fiu	evidence_html	Human inference of function from sequence [Hantke90]
b0805	EcoCyc	fiu	is_insertion_element	f
b2892	EcoCyc	recJ	description	ssDNA-specific exonuclease RecJ
b2892	EcoCyc	recJ	summary_html	SummaryRecJ is a ssDNA-specific processive exonuclease [Lovett89, Han06b] that is involved in recombination [Lovett84] and RecF-dependent repair [Wang88]. RecJ belongs to the RecF epistatic group of DNA recombination/repair genes [Lloyd91]. The early steps of dsDNA break repair has been reconstituted in vitro using purified components of the RecF recombinational repair system [Handa09].RecJ only …
b2892	EcoCyc	recJ	product_type	enzyme
b2892	EcoCyc	recJ	ec_number	3.1.11.6
b2892	EcoCyc	recJ	reaction_equation	a single stranded DNA + H2O → a ribonucleoside 5'-monophosphate + a single-stranded oligodeoxyribonucleotide
b2892	EcoCyc	recJ	is_pseudogene	f
b2892	EcoCyc	recJ	is_phantom_gene	f
b2892	EcoCyc	recJ	evidence_html	Assay of protein purified to homogeneity [Lovett89, Han06b]
b2892	EcoCyc	recJ	is_insertion_element	f
b0140	EcoCyc	yadV	description	putative fimbrial chaperone YadV
b0140	EcoCyc	yadV	summary_html	SummaryYadV (formerly EcpD) has similarity to PapD pilin chaperones [Raina93]. yadNVhtrEyadMLKC is a putative chaperone-usher fimbrial operon in E.coli K-12 [Korea10]. The operon is cryptic under normal laboratory conditions but when constitutive expression is induced in a strain that lacks the type 1 fimbrial complex the yad operon promotes biofilm formation in minimal media on a variety of abio…
b0140	EcoCyc	yadV	product_type	polypeptide
b0140	EcoCyc	yadV	is_pseudogene	f
b0140	EcoCyc	yadV	is_phantom_gene	f
b0140	EcoCyc	yadV	evidence_html	Human inference of function from sequence [Raina93]Inferred from mutant phenotype [Larsonneur16]
b0140	EcoCyc	yadV	is_insertion_element	f
b2170	EcoCyc	setB	description	sugar exporter SetB
b2170	EcoCyc	setB	summary_html	SummarySetB is a probable efflux transporter for sugars such as lactose and IPTG. Everted membrane vesicles prepared from cells overexpressing setB exhibit lactose transport activity which is abolished by uncouplers [Liu99d]. SetB is a member of the major facilitator superfamily (MFS) of transporters and it probably functions as a proton/sugar antiporter. SetB also appears to play a role in chrom…
b2170	EcoCyc	setB	product_type	transporter
b2170	EcoCyc	setB	reaction_equation	WG.Load('/tmp/ptools-images/ECOLI/TRANS-RXN-82_TRANSPORT-RXN_IRREVERSIBLE.wg', 'WG_TRANS_RXN_82_TRANSPORT_RXN_IRREVERSIBLE-div');
b2170	EcoCyc	setB	is_pseudogene	f
b2170	EcoCyc	setB	is_phantom_gene	f
b2170	EcoCyc	setB	evidence_html	Reaction enhanced in mutant [Liu99d]Human inference of function from sequence [Liu99d]
b2170	EcoCyc	setB	is_insertion_element	f
b2873	EcoCyc	hyuA	description	phenylhydantoinase
b2873	EcoCyc	hyuA	summary_html	SummaryPhenylhydantoinase is a novel enzyme exhibiting activity toward hydantoin derivatives with an aromatic side chain at the 5' position, with phenylhydantoin and hydroxyphenylhydantoin having the highest activity level. It is not active on dihydropyrimidines. The enzyme has a stereospecific preference for D-enantiomers. The physiological role of the enzyme is not yet known [Kim00c].HyuA has s…
b2873	EcoCyc	hyuA	product_type	enzyme
b2873	EcoCyc	hyuA	ec_number	3.5.2.-
b2873	EcoCyc	hyuA	reaction_equation	D-phenylhydantoin + H2O → N-carbamoyl-D-phenylglycine + H+
b2873	EcoCyc	hyuA	is_pseudogene	f
b2873	EcoCyc	hyuA	is_phantom_gene	f
b2873	EcoCyc	hyuA	evidence_html	Assay of partially-purified protein [Kim00d]
b2873	EcoCyc	hyuA	is_insertion_element	f
b2476	EcoCyc	purC	description	phosphoribosylaminoimidazole-succinocarboxamide synthase
b2476	EcoCyc	purC	summary_html	SummaryPurC catalyzes the ligation of the carboxylate group of 5-amino-1-(5-phospho-D-ribosyl)imidazole-4-carboxylate (CAIR) to the amino group of aspartate [Zhang08a]. This is one of two reactions in purine metabolism that utilize aspartate and a ribonucleoside triphosphate, the other being adenylosuccinate synthetase (PurA). Their kinetic mechanisms are similar although they show only 16% amino…
b2476	EcoCyc	purC	product_type	enzyme
b2476	EcoCyc	purC	ec_number	6.3.2.6
b2476	EcoCyc	purC	reaction_equation	ATP + 5-amino-1-(5-phospho-D-ribosyl)imidazole-4-carboxylate + L-aspartate → ADP + 5'-phosphoribosyl-4-(N-succinocarboxamide)-5-aminoimidazole + phosphate + H+
b2476	EcoCyc	purC	is_pseudogene	f
b2476	EcoCyc	purC	is_phantom_gene	f
b2476	EcoCyc	purC	evidence_html	Assay of protein purified to homogeneity from its native host [Meyer92]
b2476	EcoCyc	purC	is_insertion_element	f
b3493	EcoCyc	pitA	description	metal phosphate:H
b3493	EcoCyc	pitA	summary_html	SummaryEarly work in E. coli indicated that there are two genetically separable transport systems for inorganic phosphate (Pi) - a high affinity, low velocity Pst (phosphate specific transport) system (the phosphate ABC transporter) and a low affinity, high velocity Pit (Pi transport) system [Willsky80, Rosenberg77, Sprague75a]*. This latter system is constitutive in nature and catalyses an elect…
b3493	EcoCyc	pitA	product_type	transporter
b3493	EcoCyc	pitA	reaction_equation	WG.Load('/tmp/ptools-images/ECOLI/TRANS-RXN-114_TRANSPORT-RXN_IRREVERSIBLE.wg', 'WG_TRANS_RXN_114_TRANSPORT_RXN_IRREVERSIBLE-div');
b3493	EcoCyc	pitA	is_pseudogene	f
b3493	EcoCyc	pitA	is_phantom_gene	f
b3493	EcoCyc	pitA	evidence_html	Assay of unpurified protein [Rosenberg77, Willsky80a, vanVeen94]Inferred from mutant phenotype [Elias12, Beard00]Inferred from direct assay [Willsky80]Reaction blocked in mutant [Willsky80]Assay of unpurified protein expressed in its native host [Rosenberg77]
b3493	EcoCyc	pitA	is_insertion_element	f
b0921	EcoCyc	cmoM	description	tRNA
b0921	EcoCyc	cmoM	summary_html	SummaryCmoM catalyzes the transfer of a methyl group from S-adenosyl-L-methionine to cmo5U in tRNA. This reaction is the final step in the biosynthesis of the 5-methoxycarbonylmethoxyuridine (mcmo5U) modification at the U34 wobble base of certain tRNAs [Sakai16]. CmoM belongs to the class I SAM-dependent methyltransferases [Sakai16, Yamanaka95]. Active site mutants R26A, D73A, W124A, Y150A, R209A…
b0921	EcoCyc	cmoM	product_type	enzyme
b0921	EcoCyc	cmoM	ec_number	2.1.1.-
b0921	EcoCyc	cmoM	reaction_equation	S-adenosyl-L-methionine + a 5-(carboxymethoxy)uridine34 in tRNA → a 5-(methoxycarbonylmethoxy)uridine34 in tRNA + S-adenosyl-L-homocysteine
b0921	EcoCyc	cmoM	is_pseudogene	f
b0921	EcoCyc	cmoM	is_phantom_gene	f
b0921	EcoCyc	cmoM	evidence_html	Assay of protein purified to homogeneity [Sakai16]
b0921	EcoCyc	cmoM	is_insertion_element	f
b3714	EcoCyc	adeP	description	adenine:H
b3714	EcoCyc	adeP	summary_html	SummaryAdeP (formerly PurP) functions in energized high-affinity adenine uptake in Escherichia coli. The process requires the metabolic removal of transported adenine, which prevents the accumulation of adenine inside the cell. There is also a non-energized low-affinity adenine uptake process in an adeP deletion mutant, suggesting the existence of another independent system [Burton77, Burton94]. …
b3714	EcoCyc	adeP	product_type	transporter
b3714	EcoCyc	adeP	reaction_equation	WG.Load('/tmp/ptools-images/ECOLI/TRANS-RXN0-447_TRANSPORT-RXN_IRREVERSIBLE.wg', 'WG_TRANS_RXN0_447_TRANSPORT_RXN_IRREVERSIBLE-div');
b3714	EcoCyc	adeP	is_pseudogene	f
b3714	EcoCyc	adeP	is_phantom_gene	f
b3714	EcoCyc	adeP	evidence_html	Assay of unpurified protein expressed in its native host [Burton77]Reaction enhanced in mutant [Burton94, Papakostas13]
b3714	EcoCyc	adeP	is_insertion_element	f
b0779	EcoCyc	uvrB	description	excision nuclease subunit B
b0779	EcoCyc	uvrB	summary_html	SummaryUvrB is a subunit of the nucleotide excision repair (NER) complex, UvrA2B, which, along with UvrC, make up the components of the NER generalized DNA repair process which is responsible for repair of an assortment of DNA lesions.uvrB insertion mutants were identified in a genetic screen for genes that are important for survival of exposure to ionizing radiation (IR). A uvrB deletion mutant …
b0779	EcoCyc	uvrB	product_type	polypeptide
b0779	EcoCyc	uvrB	ec_number	3.1.25.-
b0779	EcoCyc	uvrB	reaction_equation	DNA with lesion + H2O → DNA without lesion
b0779	EcoCyc	uvrB	is_pseudogene	f
b0779	EcoCyc	uvrB	is_phantom_gene	f
b0779	EcoCyc	uvrB	component_html	excision nuclease UvrABC (extended summary available):[UvrB][UvrC][UvrA]
b0779	EcoCyc	uvrB	is_insertion_element	f
b3691	EcoCyc	dgoT	description	putative D-galactonate transporter
b3691	EcoCyc	dgoT	summary_html	SummaryDgoT is a putative galactonate transporter. The dgoT gene is located within a probable 5 gene operon, which includes the dgoD gene, whose product has been purified and shown to be galactonate dehydratase, and 3 other genes likely be involved in galactonate utilisation [Babbitt95]. DgoT is a member of the major facilitator superfamily (MFS) of transporters [Pao98]. It is likely that DgoT fu…
b3691	EcoCyc	dgoT	product_type	transporter
b3691	EcoCyc	dgoT	reaction_equation	WG.Load('/tmp/ptools-images/ECOLI/TRANS-RXN-16_TRANSPORT-RXN_IRREVERSIBLE.wg', 'WG_TRANS_RXN_16_TRANSPORT_RXN_IRREVERSIBLE-div');
b3691	EcoCyc	dgoT	is_pseudogene	f
b3691	EcoCyc	dgoT	is_phantom_gene	f
b3691	EcoCyc	dgoT	evidence_html	Human inference of function from sequence [Pao98]
b3691	EcoCyc	dgoT	is_insertion_element	f
b2684	EcoCyc	mprA	description	DNA-binding transcriptional repressor MprA
b2684	EcoCyc	mprA	summary_html	SummaryThe "E. coli multidrug resistance regulator" [Lomovskaya92, Lomovskaya95], EmrR, negatively regulates the transcription of genes that code for multidrug resistance pumps that extrude structurally unrelated antimicrobial agents from the cell [Lomovskaya95, Rodionov01] and possibly it also represses a gene that codes for a porin [Rodionov01]. When EmrR is overexpressed (the emrR gene in mult…
b2684	EcoCyc	mprA	product_type	protein
b2684	EcoCyc	mprA	reaction_equation	MprA + 2,4-dinitrophenol ↔ MprA-2,4-dinitrophenol
b2684	EcoCyc	mprA	is_pseudogene	f
b2684	EcoCyc	mprA	is_phantom_gene	f
b2684	EcoCyc	mprA	evidence_html	Assay of protein purified to homogeneity [Brooun99, Xiong00]
b2684	EcoCyc	mprA	component_html	MprA-CCCP:[MprA][carbonylcyanide m-chlorophenylhydrazone]MprA-2,4-dinitrophenol:[MprA][2,4-dinitrophenol]
b2684	EcoCyc	mprA	is_insertion_element	f
b3612	EcoCyc	gpmM	description	2,3-bisphosphoglycerate-independent phosphoglycerate mutase
b3612	EcoCyc	gpmM	summary_html	SummaryE. coli contains both a 2,3-bisphosphoglyerate-dependent (dPGM, GpmA) and a cofactor-independent (iPGM, GpmM) phosphoglycerate mutase. The iPGM enzyme has significantly lower specific activity [Fraser99, Foster10]. Differential inhibition by vanadate allowed independent measurement of both enzymes during the E. coli growth cycle [Fraser99].A gpmM deletion strain does not have a growth defe…
b3612	EcoCyc	gpmM	product_type	enzyme
b3612	EcoCyc	gpmM	ec_number	5.4.2.12
b3612	EcoCyc	gpmM	reaction_equation	2-phospho-D-glycerate ⇄ 3-phospho-D-glycerate
b3612	EcoCyc	gpmM	is_pseudogene	f
b3612	EcoCyc	gpmM	is_phantom_gene	f
b3612	EcoCyc	gpmM	evidence_html	Assay of protein purified to homogeneity [DAlessio71, Fraser99, Foster10]
b3612	EcoCyc	gpmM	is_insertion_element	f
b1032	EcoCyc	serX	description	tRNA-Ser(GGA)
b1032	EcoCyc	serX	summary_html	SummarytRNA(serX) is one of five serine tRNAs.tRNAs are the adapters that allow synthesis of proteins from mRNAs. Each tRNA carries a specific amino acid to the ribosome for protein synthesis. There, the tRNA recognizes an RNA codon with its own three-nucleotide anticodon, thus allowing synthesis of a specific peptide based on an mRNA template.tRNAs are processed to their active, mature forms by …
b1032	EcoCyc	serX	product_type	RNA
b1032	EcoCyc	serX	reaction_equation	a tRNAser + L-serine + ATP → an L-seryl-[tRNAser] + AMP + diphosphate
b1032	EcoCyc	serX	is_pseudogene	f
b1032	EcoCyc	serX	is_phantom_gene	f
b1032	EcoCyc	serX	evidence_html	Traceable author statement [Siekevitz81]
b1032	EcoCyc	serX	is_insertion_element	f
b3061	EcoCyc	ttdA	description	L(+)-tartrate dehydratase subunit α
b3061	EcoCyc	ttdA	summary_html	SummaryThe ttdA gene encodes the α subunit of L-tartrate dehydratase [Reaney93].Transcription of ttdA is activated by the LysR-type transcriptional activator TtdR in the presence of L-tartrate or meso-tartrate and is repressed by O2 and nitrate. Binding of TtdR to the ttdA-ttdR intergenic region has been shown [Kim09m]. Anaerobic induction depends on FNR [Kim09m].TtdA appears to be involved in bi…
b3061	EcoCyc	ttdA	product_type	polypeptide
b3061	EcoCyc	ttdA	ec_number	4.2.1.32
b3061	EcoCyc	ttdA	reaction_equation	L-tartrate → oxaloacetate + H2O
b3061	EcoCyc	ttdA	is_pseudogene	f
b3061	EcoCyc	ttdA	is_phantom_gene	f
b3061	EcoCyc	ttdA	component_html	L(+)-tartrate dehydratase (summary available):[TtdA]2[TtdB]2
b3061	EcoCyc	ttdA	is_insertion_element	f
b4213	EcoCyc	cpdB	description	2'3' cyclic nucleotide phosphodiesterase/3' nucleotidase
b4213	EcoCyc	cpdB	summary_html	SummarycpdB from E. coli K-12 encodes a 2',3'-cyclic nucleotide 2'-phosphodiesterase [Liu86]. The enzyme has been purified from E. coli B and characterised as a bifunctional enzyme which catalyzes two sequential reactions: the first enzymatic activity is a 2',3'-cyclic nucleotide 2'-phosphodiesterase in which a 2',3'-cyclic nucleotide is converted to a 3'-nucleotide; the second activity is a 3'-n…
b4213	EcoCyc	cpdB	product_type	enzyme
b4213	EcoCyc	cpdB	ec_number	3.1.3.6
b4213	EcoCyc	cpdB	reaction_equation	a ribonucleoside 3'-phosphate[periplasm] + H2O[periplasm] → a ribonucleoside[periplasm] + phosphate[periplasm]
b4213	EcoCyc	cpdB	is_pseudogene	f
b4213	EcoCyc	cpdB	is_phantom_gene	f
b4213	EcoCyc	cpdB	evidence_html	Inferred by a human based on computational evidence [Liu86]Assay of protein purified to homogeneity [Anraku64a, Anraku64]
b4213	EcoCyc	cpdB	is_insertion_element	f
b0589	EcoCyc	fepG	description	ferric enterobactin ABC transporter membrane subunit FepG
b0589	EcoCyc	fepG	summary_html	SummaryFepG is the predicted integral membrane subunit of a ferrric enterobactin ABC transporter complex; insertional inactivation of fepG results in the loss of ferric eneterobactin uptake [Shea91, Chenault91]. Additional Citations: [Chenault92]
b0589	EcoCyc	fepG	product_type	polypeptide
b0589	EcoCyc	fepG	ec_number	7.2.2.-
b0589	EcoCyc	fepG	reaction_equation	WG.Load('/tmp/ptools-images/ECOLI/ABC-10-RXN_TRANSPORT-RXN_IRREVERSIBLE.wg', 'WG_ABC_10_RXN_TRANSPORT_RXN_IRREVERSIBLE-div');
b0589	EcoCyc	fepG	is_pseudogene	f
b0589	EcoCyc	fepG	is_phantom_gene	f
b0589	EcoCyc	fepG	component_html	ferric enterobactin ABC transporter (extended summary available):[FepC]2[FepD][FepG][FepB]
b0589	EcoCyc	fepG	is_insertion_element	f
b4066	EcoCyc	yjcF	description	pentapeptide repeat-containing protein YjcF
b4066	EcoCyc	yjcF	summary_html	SummaryNo information about this protein was found by a literature search conducted on February 24, 2017.
b4066	EcoCyc	yjcF	product_type	polypeptide
b4066	EcoCyc	yjcF	is_pseudogene	f
b4066	EcoCyc	yjcF	is_phantom_gene	f
b4066	EcoCyc	yjcF	is_insertion_element	f
b3038	EcoCyc	ygiC	description	putative enzyme with ATPase activity
b3038	EcoCyc	ygiC	summary_html	SummaryBased on sequence similarity to the glutathionylspermidine synthetase domain of Gss, YgiC and YjfC were predicted to encode additional glutathionylspermidine synthetases. Purified YgiC hydrolyzes ATP, but does not synthesize glutathionylspermidine, glutathione, or glutathione intermediates [Sui12].Deletion of ygiBC exacerbates the growth defects observed when E. coli tolC mutants are grown…
b3038	EcoCyc	ygiC	product_type	polypeptide
b3038	EcoCyc	ygiC	is_pseudogene	f
b3038	EcoCyc	ygiC	is_phantom_gene	f
b3038	EcoCyc	ygiC	is_insertion_element	f
b2069	EcoCyc	yegD	description	HSP70 family protein YegD
b2069	EcoCyc	yegD	summary_html	SummaryYegD belongs to the HSP70 superfamily of proteins, but does not contain the C-terminal substrate-binding domains of the chaperones DnaK, HscA and HscC [Itoh99].
b2069	EcoCyc	yegD	product_type	polypeptide
b2069	EcoCyc	yegD	is_pseudogene	f
b2069	EcoCyc	yegD	is_phantom_gene	f
b2069	EcoCyc	yegD	evidence_html	Inferred by a human based on computational evidence [Itoh99]
b2069	EcoCyc	yegD	is_insertion_element	f
b2312	EcoCyc	purF	description	amidophosphoribosyltransferase
b2312	EcoCyc	purF	summary_html	SummaryAmidophosphoribosyl transferase catalyzes the committed step in purine de novo biosynthesis. In this reaction an amino group derived from glutamine is added to the C-1 of 5-phospho-α-D-ribose 1-diphosphate (PRPP), the diphosphoryl group is displaced, and glutamate is produced. The enzyme can use ammonia in place of glutamine and it was also shown to have glutaminase activity in the absence…
b2312	EcoCyc	purF	product_type	enzyme
b2312	EcoCyc	purF	ec_number	2.4.2.14
b2312	EcoCyc	purF	reaction_equation	5-phospho-α-D-ribose 1-diphosphate + L-glutamine + H2O → 5-phospho-β-D-ribosylamine + L-glutamate + diphosphate
b2312	EcoCyc	purF	is_pseudogene	f
b2312	EcoCyc	purF	is_phantom_gene	f
b2312	EcoCyc	purF	evidence_html	Assay of protein purified to homogeneity from its native host [Messenger79]
b2312	EcoCyc	purF	is_insertion_element	f
b3361	EcoCyc	fic	description	putative adenosine monophosphate—protein transferase Fic
b3361	EcoCyc	fic	summary_html	SummaryThe Fic protein is the founding member of a widespread family of proteins. It is related to the phage P1 toxin Doc [Anantharaman03] and contains a sequence motif required for AMPylation activity in related proteins [Kinch09]. A small protein encoded upstream of Fic is homologous to the cognate antitoxins [Harms15]. However, the E. coli Fic belongs to a set of enterobacterial FicT homologs …
b3361	EcoCyc	fic	product_type	polypeptide
b3361	EcoCyc	fic	is_pseudogene	f
b3361	EcoCyc	fic	is_phantom_gene	f
b3361	EcoCyc	fic	evidence_html	Inferred from mutant phenotype [Komano91]
b3361	EcoCyc	fic	component_html	FicT-FicA complex (summary available):[Fic][YhfG]
b3361	EcoCyc	fic	is_insertion_element	f
b1380	EcoCyc	ldhA	description	D-lactate dehydrogenase
b1380	EcoCyc	ldhA	summary_html	SummaryLdhA is a soluble NAD-linked lactate dehydrogenase (LDH) that is specific for the production of D-lactate [Tarmy68a, Tarmy68, MatJan89]. LdhA is a homotetramer and shows positive homotropic cooperativity under higher pH conditions [Furukawa14].E. coli contains two other lactate dehydrogenases: D-lactate dehydrogenase and L-lactate dehydrogenase. Both are membrane-associated flavoproteins r…
b1380	EcoCyc	ldhA	product_type	enzyme
b1380	EcoCyc	ldhA	ec_number	1.1.1.28
b1380	EcoCyc	ldhA	reaction_equation	pyruvate + NADH + H+ → (R)-lactate + NAD+
b1380	EcoCyc	ldhA	is_pseudogene	f
b1380	EcoCyc	ldhA	is_phantom_gene	f
b1380	EcoCyc	ldhA	evidence_html	Assay of unpurified protein [MatJan89, Yamamoto75]Assay of partially-purified protein [Tarmy68a, Furukawa14, Busto84]
b1380	EcoCyc	ldhA	is_insertion_element	f
b1331	EcoCyc	insH-4	description	IS5 transposase and trans-activator
b1331	EcoCyc	insH-4	summary_html
b1331	EcoCyc	insH-4	product_type	polypeptide
b1331	EcoCyc	insH-4	is_pseudogene	f
b1331	EcoCyc	insH-4	is_phantom_gene	f
b1331	EcoCyc	insH-4	is_insertion_element	t
b3690	EcoCyc	cbrA	description	colicin M resistance protein
b3690	EcoCyc	cbrA	summary_html	SummaryOverproduction of CbrA confers resistance to colicin M [Helbig12].Transcription of cbrA is induced by the CreBC two-component system by minimal media growth conditions [Avison01], and in a luxS mutant [DeLisa01].In a phenotype microarray measuring respiration, a cbrA mutant shows higher resistance to hydroxylamine and hypersensitivity to ofloxacin, a lipophilic chelator, and an ionophore […
b3690	EcoCyc	cbrA	product_type	polypeptide
b3690	EcoCyc	cbrA	is_pseudogene	f
b3690	EcoCyc	cbrA	is_phantom_gene	f
b3690	EcoCyc	cbrA	evidence_html	Inferred from mutant phenotype [Helbig12]
b3690	EcoCyc	cbrA	is_insertion_element	f
b2986	EcoCyc	yghT	description	putative ATP-binding protein YghT
b2986	EcoCyc	yghT	summary_html	SummaryNo information about this protein was found by a literature search conducted on July 20, 2017.
b2986	EcoCyc	yghT	product_type	polypeptide
b2986	EcoCyc	yghT	is_pseudogene	f
b2986	EcoCyc	yghT	is_phantom_gene	f
b2986	EcoCyc	yghT	is_insertion_element	f
b2292	EcoCyc	yfbS	description	putative transporter YfbS
b2292	EcoCyc	yfbS	summary_html	SummaryIn the Transporter Classification Database YfbS is an uncharacterised member of the Divalent Anion:Na+ symporter (DASS) family [Saier14].YfbS is a member of ST[3] (secondary transporter [3]) within the MemGen Membrane Protein Classification system [Lolkema06]. Additional Citations: [ParadisBleau14]
b2292	EcoCyc	yfbS	product_type	polypeptide
b2292	EcoCyc	yfbS	is_pseudogene	f
b2292	EcoCyc	yfbS	is_phantom_gene	f
b2292	EcoCyc	yfbS	is_insertion_element	f
b2406	EcoCyc	xapB	description	xanthosine:H
b2406	EcoCyc	xapB	summary_html	SummaryXapB is a probable xanthosine transporter. The xapB gene is located in a xanthosine-inducible operon with xapA, encoding xanthosine phosphorylase [Seeger95]. Growth on xanthosine is greatly reduced in xapB mutants, and XapB was demonstrated to fractionate with the cell membrane. XapB is a member of the major facilitator superfamily of transporters and shares a high degree of similarity wit…
b2406	EcoCyc	xapB	product_type	transporter
b2406	EcoCyc	xapB	reaction_equation	WG.Load('/tmp/ptools-images/ECOLI/TRANS-RXN-31_TRANSPORT-RXN_IRREVERSIBLE.wg', 'WG_TRANS_RXN_31_TRANSPORT_RXN_IRREVERSIBLE-div');
b2406	EcoCyc	xapB	is_pseudogene	f
b2406	EcoCyc	xapB	is_phantom_gene	f
b2406	EcoCyc	xapB	evidence_html	Reaction blocked in mutant [Seeger95]Assay of unpurified protein [Seeger95]Human inference of function from sequence [Pao98]
b2406	EcoCyc	xapB	is_insertion_element	f
b1749	EcoCyc	xthA	description	exodeoxyribonuclease III
b1749	EcoCyc	xthA	summary_html	SummaryExonuclease III (XthA) is one of two 5' apurinic/apyrimidinic (AP) endonucleases (along with endonuclease IV) in Escherichia coli which function in the repair of DNA at sites where damaged bases have been removed by the activity of DNA glycosylases or where bases have been spontaneously lost. AP endonucleases catalyze the incision of DNA exclusively at apurinic/apyrimidinic (AP) sites, pre…
b1749	EcoCyc	xthA	product_type	enzyme
b1749	EcoCyc	xthA	ec_number	3.1.11.2
b1749	EcoCyc	xthA	reaction_equation	(deoxynucleotides)(n) + H2O → (deoxynucleotides)(n-1) + a 2'-deoxyribonucleoside 5'-monophosphate
b1749	EcoCyc	xthA	is_pseudogene	f
b1749	EcoCyc	xthA	is_phantom_gene	f
b1749	EcoCyc	xthA	evidence_html	Assay of protein purified to homogeneity [Gossard78]
b1749	EcoCyc	xthA	is_insertion_element	f
b1860	EcoCyc	ruvB	description	Holliday junction branch migration complex subunit RuvB
b1860	EcoCyc	ruvB	summary_html	SummaryRuvB is a DNA-dependent ATPase which functions together with RuvA to mediate branch migration of Holliday junctions. It is sometimes referred to as the branch migration motor. Citations: [Benson88, Iwasaki89, Shinagawa88]
b1860	EcoCyc	ruvB	product_type	polypeptide
b1860	EcoCyc	ruvB	ec_number	3.1.22.4
b1860	EcoCyc	ruvB	reaction_equation	DNA combined with exogenous DNA to form a recombinational junction + H2O → resolution of recombinational junction formation of two intact strands
b1860	EcoCyc	ruvB	is_pseudogene	f
b1860	EcoCyc	ruvB	is_phantom_gene	f
b1860	EcoCyc	ruvB	component_html	resolvasome (extended summary available):[RuvC]2[RuvB]12[RuvA]4
b1860	EcoCyc	ruvB	is_insertion_element	f
b0273	EcoCyc	argF	description	ornithine carbamoyltransferase
b0273	EcoCyc	argF	summary_html	SummaryE. coli K-12 contains two structural genes, argF and argI, encoding ornithine carbamoyltransferase, both of which catalyze the sixth step of arginine biosynthesis. The active enzyme molecule is a trimer, and the products of the two genes become associated in a family of four isoenzymes, namely FFF, FFI, FII, and III. As compared to argI, argF might be the product of a relatively recent eve…
b0273	EcoCyc	argF	product_type	enzyme
b0273	EcoCyc	argF	ec_number	2.1.3.3
b0273	EcoCyc	argF	reaction_equation	L-ornithine + carbamoyl phosphate ⇄ L-citrulline + phosphate + H+
b0273	EcoCyc	argF	is_pseudogene	f
b0273	EcoCyc	argF	is_phantom_gene	f
b0273	EcoCyc	argF	evidence_html	Assay of protein purified to homogeneity from its native host [Legrain72]
b0273	EcoCyc	argF	is_insertion_element	f
b0331	EcoCyc	prpB	description	2-methylisocitrate lyase
b0331	EcoCyc	prpB	summary_html	Summary2-Methylisocitrate lyase (PrpB) catalyzes the cleavage of 2-methylisocitrate to succinate and pyruvate, which is the final step in propionate metabolism via the methylcitrate cycle [Brock01, Brock02]. The enzyme activity is sensitive to oxidation and is inactivated by 3-bromopyruvate alkylation [Brock01].Crystal structures of the wild type and mutant enzyme in the apo- and product-bound fo…
b0331	EcoCyc	prpB	product_type	enzyme
b0331	EcoCyc	prpB	ec_number	4.1.3.30
b0331	EcoCyc	prpB	reaction_equation	(2R,3S)-2-methylisocitrate ⇄ succinate + pyruvate
b0331	EcoCyc	prpB	is_pseudogene	f
b0331	EcoCyc	prpB	is_phantom_gene	f
b0331	EcoCyc	prpB	evidence_html	Assay of protein purified to homogeneity [Brock01]
b0331	EcoCyc	prpB	is_insertion_element	f
b4062	EcoCyc	soxS	description	DNA-binding transcriptional dual regulator SoxS
b4062	EcoCyc	soxS	summary_html	SummarySoxS is a dual transcriptional activator and participates in the removal of superoxide and nitric oxide and protection from organic solvents and antibiotics [Demple96, Semchyshyn05, Lee09o, Nunoshiba92, AmabileCuevas91, Li94, White97].SoxS shares 49% identity with MarA and the N-terminal domain of Rob [Cohen93]. These proteins activate a common set of about 50 target genes [Barbosa00, Mart…
b4062	EcoCyc	soxS	product_type	polypeptide
b4062	EcoCyc	soxS	is_pseudogene	f
b4062	EcoCyc	soxS	is_phantom_gene	f
b4062	EcoCyc	soxS	evidence_html	Inferred from experiment
b4062	EcoCyc	soxS	is_insertion_element	f
b4003	EcoCyc	zraS	description	sensory histidine kinase ZraS
b4003	EcoCyc	zraS	summary_html	SummaryZraS is the sensory histidine kinase of the ZraPSR signal transduction system which may be involved in sensing and responding to envelope stress [PetitHartlein15].ZraS is an inner membrane protein with two predicted transmembrane segments [Leonhartsberger01]. Autophosphorylation of the purifed cytoplasmic domain of ZraS and subsequent transfer of the phosphoryl group to ZraR has been demon…
b4003	EcoCyc	zraS	product_type	polypeptide
b4003	EcoCyc	zraS	reaction_equation	ZraS + ATP → ZraS-Phis254 + ADP
b4003	EcoCyc	zraS	is_pseudogene	f
b4003	EcoCyc	zraS	is_phantom_gene	f
b4003	EcoCyc	zraS	evidence_html	Assay of protein purified to homogeneity from its native host [Yamamoto05a]Inferred from mutant phenotype [Leonhartsberger01]
b4003	EcoCyc	zraS	is_insertion_element	f
b2235	EcoCyc	nrdB	description	ribonucleoside-diphosphate reductase 1, β subunit dimer
b2235	EcoCyc	nrdB	summary_html	SummaryThe B2 protein of ribonucleoside-diphosphate reductase contains the tyrosyl radical-dinuclear iron center, which is thought to initiate catalysis by long-range electron transfer. [Mao92, Thelander73]NrdA and/or NrdB are required for growth of a nrdD or nrdG null mutant under microaerophilic conditions [Garriga96].Review: [Kolberg04] Additional Citations: [Jordan96]
b2235	EcoCyc	nrdB	product_type	protein
b2235	EcoCyc	nrdB	ec_number	1.17.4.1
b2235	EcoCyc	nrdB	reaction_equation	a reduced thioredoxin + a ribonucleoside diphosphate → an oxidized thioredoxin + a 2'-deoxyribonucleoside 5'-diphosphate + H2O
b2235	EcoCyc	nrdB	is_pseudogene	f
b2235	EcoCyc	nrdB	is_phantom_gene	f
b2235	EcoCyc	nrdB	component_html	ribonucleoside-diphosphate reductase 1 (extended summary available):[(NrdA)2][(NrdB)2]
b2235	EcoCyc	nrdB	is_insertion_element	f
b3466	EcoCyc	yhhL	description	DUF1145 domain-containing protein YhhL
b3466	EcoCyc	yhhL	summary_html	SummaryNo information about this protein was found by a literature search conducted on January 3, 2007.
b3466	EcoCyc	yhhL	product_type	polypeptide
b3466	EcoCyc	yhhL	is_pseudogene	f
b3466	EcoCyc	yhhL	is_phantom_gene	f
b3466	EcoCyc	yhhL	is_insertion_element	f
b3555	EcoCyc	yiaG	description	putative DNA-binding transcriptional regulator YiaG
b3555	EcoCyc	yiaG	summary_html	SummaryNo information about this protein was found by a literature search conducted on April 28, 2017. Citations: [ParadisBleau14]
b3555	EcoCyc	yiaG	product_type	polypeptide
b3555	EcoCyc	yiaG	is_pseudogene	f
b3555	EcoCyc	yiaG	is_phantom_gene	f
b3555	EcoCyc	yiaG	is_insertion_element	f
b4009	EcoCyc	rrlE	description	23S ribosomal RNA
b4009	EcoCyc	rrlE	summary_html	SummaryThe 23S and 5S rRNAs are the RNA components of the large subunit (50S subunit) of the E. coli ribosome. There are seven ribosomal RNA (rRNA) operons, called rrnA, rrnB, rrnC, rrnD, rrnE, rrnG, and rrnH [Neidhardt96]. Each operon contains a 16S rRNA gene, a 23S rRNA gene, and a 5S rRNA gene (except the rrnD operon, which contains two 5S rRNA genes) interspersed with various tRNA genes [Neid…
b4009	EcoCyc	rrlE	product_type	RNA
b4009	EcoCyc	rrlE	reaction_equation	a 23S rRNA[periplasm] + H2O[periplasm] → 2 an rRNA fragment[periplasm]
b4009	EcoCyc	rrlE	is_pseudogene	f
b4009	EcoCyc	rrlE	is_phantom_gene	f
b4009	EcoCyc	rrlE	evidence_html	Traceable author statement to experimental support [Neidhardt87]
b4009	EcoCyc	rrlE	is_insertion_element	f
b2770	EcoCyc	ygcR	description	putative flavoprotein
b2770	EcoCyc	ygcR	summary_html	SummaryUnlike most other cellular proteins, synthesis of YgcR does not change significantly after induction of the toxin MazF. Under growth conditions causing DNA damage, most of the population of a ygcR mutant survives, phenocopying a ΔmazEF mutant [Amitai09].fixA, fixB, ydiQ, ydiR, ygcR, and ygcQ form a subsystem based on genome context methods, and may represent a previously uncharacterized el…
b2770	EcoCyc	ygcR	product_type	polypeptide
b2770	EcoCyc	ygcR	is_pseudogene	f
b2770	EcoCyc	ygcR	is_phantom_gene	f
b2770	EcoCyc	ygcR	is_insertion_element	f
b3044	EcoCyc	insC-5	description	IS2 insertion element repressor InsA
b3044	EcoCyc	insC-5	summary_html	Citations: [Maciag11a]
b3044	EcoCyc	insC-5	product_type	polypeptide
b3044	EcoCyc	insC-5	is_pseudogene	f
b3044	EcoCyc	insC-5	is_phantom_gene	f
b3044	EcoCyc	insC-5	is_insertion_element	t
b2557	EcoCyc	purL	description	phosphoribosylformylglycinamide synthetase
b2557	EcoCyc	purL	summary_html	SummaryPurL catalyzes the fourth step in the E. coli purine de novo biosynthesis pathway. It converts 5'-phosphoribosyl-N-formylglycineamide (FGAR) to 5-phosphoribosyl-N-formylglycineamidine (FGAM) in the presence of glutamine and ATP. It is the second glutamine amidotransferase in the pathway, the other being PurF. PurL is a large, 141 kDa polypeptide that was shown by genetic complementation te…
b2557	EcoCyc	purL	product_type	enzyme
b2557	EcoCyc	purL	ec_number	6.3.5.3
b2557	EcoCyc	purL	reaction_equation	ATP + N2-formyl-N1-(5-phospho-β-D-ribosyl)glycinamide + L-glutamine + H2O → ADP + 2-(formamido)-N1-(5-phospho-β-D-ribosyl)acetamidine + L-glutamate + phosphate + H+
b2557	EcoCyc	purL	is_pseudogene	f
b2557	EcoCyc	purL	is_phantom_gene	f
b2557	EcoCyc	purL	evidence_html	Assay of unpurified protein expressed in its native host [Schendel89]
b2557	EcoCyc	purL	is_insertion_element	f
b0649	EcoCyc	djlC	description	co-chaperone DjlC
b0649	EcoCyc	djlC	summary_html	SummaryDjlC, also known as Hsc56 (heat shock cognate protein with a molecular weight of 56,000), is a DnaJ-like protein that stimulates the ATPase activity of the chaperone HscC.Purified DjlC stimulates the ATPase activity of HscC (Hsc62) in vitro; DjlC exhibits specificity towards HscC - it does not activate the ATPase activity of DnaK or HscA (Hsc66) [Yoshimune02, Kluck02]. The nucleotide excha…
b0649	EcoCyc	djlC	product_type	polypeptide
b0649	EcoCyc	djlC	is_pseudogene	f
b0649	EcoCyc	djlC	is_phantom_gene	f
b0649	EcoCyc	djlC	is_insertion_element	f
b1392	EcoCyc	paaE	description	phenylacetyl-CoA 1,2-epoxidase, reductase subunit
b1392	EcoCyc	paaE	summary_html	SummaryPaaE has similarity to class IA-like reductases, members of the ferredoxin-NADP+ reductase (FNR) family of proteins [Ferrandez98]. PaaE carries a [2Fe-2S] cluster similar to that of spinach ferredoxin [Grishin11].PaaE: "phenylacetic acid degradation" [Ferrandez98]
b1392	EcoCyc	paaE	product_type	polypeptide
b1392	EcoCyc	paaE	ec_number	1.14.13.149
b1392	EcoCyc	paaE	reaction_equation	phenylacetyl-CoA + NADPH + oxygen + H+ → 2-(1,2-epoxy-1,2-dihydrophenyl)acetyl-CoA + NADP+ + H2O
b1392	EcoCyc	paaE	is_pseudogene	f
b1392	EcoCyc	paaE	is_phantom_gene	f
b1392	EcoCyc	paaE	component_html	phenylacetyl-CoA 1,2-epoxidase (summary available):[PaaE][PaaA][PaaC][PaaB]
b1392	EcoCyc	paaE	is_insertion_element	f
b3074	EcoCyc	ygjH	description	putative tRNA-binding protein YgjH
b3074	EcoCyc	ygjH	summary_html	SummaryA crystal structure of YgjH has been solved at 1.87Å resolution [Swairjo00].
b3074	EcoCyc	ygjH	product_type	protein
b3074	EcoCyc	ygjH	is_pseudogene	f
b3074	EcoCyc	ygjH	is_phantom_gene	f
b3074	EcoCyc	ygjH	is_insertion_element	f
b3415	EcoCyc	gntT	description	high-affinity gluconate transporter
b3415	EcoCyc	gntT	summary_html	SummaryGntT is one of four known transporters for gluconate in E. coli, the others being the homologous GntU, GntP and IdnT transporters. Whole cell experiments have shown that the cloned gntT gene was able to complement a gluconate transport negative mutant and confers high affinity gluconate transport with a Km of approx 6 μM [Porco97]. Transcriptional analysis has shown that gntT constitutes a…
b3415	EcoCyc	gntT	product_type	transporter
b3415	EcoCyc	gntT	reaction_equation	WG.Load('/tmp/ptools-images/ECOLI/TRANS-RXN0-209_TRANSPORT-RXN_IRREVERSIBLE.wg', 'WG_TRANS_RXN0_209_TRANSPORT_RXN_IRREVERSIBLE-div');
b3415	EcoCyc	gntT	is_pseudogene	f
b3415	EcoCyc	gntT	is_phantom_gene	f
b3415	EcoCyc	gntT	evidence_html	Assay of unpurified protein [Porco97]
b3415	EcoCyc	gntT	is_insertion_element	f
b0859	EcoCyc	rlmC	description	23S rRNA m
b0859	EcoCyc	rlmC	summary_html	SummaryRlmC is the methyltransferase responsible for methylation of 23S rRNA at the C5 position of the U747 nucleotide [Madsen03a]. An rlmC mutant shows a specific defect in methylation of position U747 in 23S rRNA [Madsen03a]. RumB: RNA uridine methyltransferase [Madsen03a]
b0859	EcoCyc	rlmC	product_type	enzyme
b0859	EcoCyc	rlmC	ec_number	2.1.1.189
b0859	EcoCyc	rlmC	reaction_equation	S-adenosyl-L-methionine + a uracil747 in 23S rRNA → a 5-methyluracil747 in 23S rRNA + S-adenosyl-L-homocysteine + H+
b0859	EcoCyc	rlmC	is_pseudogene	f
b0859	EcoCyc	rlmC	is_phantom_gene	f
b0859	EcoCyc	rlmC	evidence_html	Reaction blocked in mutant [Madsen03a]
b0859	EcoCyc	rlmC	is_insertion_element	f
b4141	EcoCyc	yjeH	description	L-methionine/branched chain amino acid exporter
b4141	EcoCyc	yjeH	summary_html	SummaryyjeH encodes an L-methionine and branched chain amino acid (BCAA) efflux transporter in E. coli K-12.Over-expression of yjeH results in increased tolerance to L-methionine and BCAA structural analogues (DL-ethionine, DL-norleucine, DL-norvaline); over-expression of yjeH is associated with increased export of methionine and the BCAAs when cells are grown in the presence of Met-Met, Ile-Ile,…
b4141	EcoCyc	yjeH	product_type	transporter
b4141	EcoCyc	yjeH	reaction_equation	WG.Load('/tmp/ptools-images/ECOLI/RXN0-7050_TRANSPORT-RXN_IRREVERSIBLE.wg', 'WG_RXN0_7050_TRANSPORT_RXN_IRREVERSIBLE-div');
b4141	EcoCyc	yjeH	is_pseudogene	f
b4141	EcoCyc	yjeH	is_phantom_gene	f
b4141	EcoCyc	yjeH	evidence_html	Inferred from mutant phenotype [Liu15c]Inferred from expression pattern [Liu15c]Inferred by a human based on computational evidence [Liu15c]
b4141	EcoCyc	yjeH	is_insertion_element	f
b4346	EcoCyc	mcrB	description	5-methylcytosine-specific restriction enzyme subunit McrB
b4346	EcoCyc	mcrB	summary_html	SummaryThe McrB protein together with McrC forms the McrBC restriction system [Ross89]. The MrcB subunit mediates binding of the enzyme to hemi- and fully methylated 5'PuC sites [Kruger95]. Sequence determinants for DNA binding have been studied [Sutherland92, Gast97, Stewart]. McrB also binds and hydrolyzes the essential cofactor GTP [Kruger95, Pieper97].Two isoforms of McrB are produced by alte…
b4346	EcoCyc	mcrB	product_type	polypeptide
b4346	EcoCyc	mcrB	ec_number	3.1.21.-
b4346	EcoCyc	mcrB	reaction_equation	DNA containing a recognition site + H2O → Cleaved DNA
b4346	EcoCyc	mcrB	is_pseudogene	f
b4346	EcoCyc	mcrB	is_phantom_gene	f
b4346	EcoCyc	mcrB	component_html	McrBC restriction endonuclease (summary available):[McrB][McrC]
b4346	EcoCyc	mcrB	is_insertion_element	f
b3336	EcoCyc	bfr	description	bacterioferritin
b3336	EcoCyc	bfr	summary_html	Summarybfr encodes the iron storage hemoprotein bacterioferritin [Andrews89]. Bacterioferritin and ferritin are distantly related [Andrews91, Andrews92a]. Under normal growth conditions, bacterioferritin contains approximately 15% of the cell's iron, with 70% of iron found in SodB; when cells are grown at high extracellular iron concentration, ferritin stores the bulk of the iron [Sevcenco11]. No…
b3336	EcoCyc	bfr	product_type	enzyme
b3336	EcoCyc	bfr	ec_number	1.16.3.1
b3336	EcoCyc	bfr	reaction_equation	4 Fe2+ + 4 H+ + oxygen → 4 Fe3+ + 2 H2O
b3336	EcoCyc	bfr	is_pseudogene	f
b3336	EcoCyc	bfr	is_phantom_gene	f
b3336	EcoCyc	bfr	evidence_html	Inferred from direct assay [Le95]Assay of protein purified to homogeneity [Yang00a, BouAbdallah02, Baaghil03]
b3336	EcoCyc	bfr	is_insertion_element	f
b4602	EcoCyc	ynhF	description	stress response membrane protein YnhF
b4602	EcoCyc	ynhF	summary_html	SummaryYnhF is a chloroform-soluble protein that extracts with the lipid fraction of E. coli [Guan11b]. YnhF contains a predicted transmembrane segment, and the protein can be found in the membrane fraction [Hemm08]. Topology assays using GFP and PhoA fusion proteins suggest that YnhF may be inserted into the membrane with dual orientation [Fontaine11]. YnhF is expressed during both exponential g…
b4602	EcoCyc	ynhF	product_type	polypeptide
b4602	EcoCyc	ynhF	is_pseudogene	f
b4602	EcoCyc	ynhF	is_phantom_gene	f
b4602	EcoCyc	ynhF	evidence_html	Inferred from expression pattern [Hemm10]
b4602	EcoCyc	ynhF	is_insertion_element	f
b0746	EcoCyc	valZ	description	tRNA-Val(UAC)
b0746	EcoCyc	valZ	summary_html	SummarytRNA(valZ) is one of seven valine tRNAs.tRNAs are the adapters that allow synthesis of proteins from mRNAs. Each tRNA carries a specific amino acid to the ribosome for protein synthesis. There, the tRNA recognizes an RNA codon with its own three-nucleotide anticodon, thus allowing synthesis of a specific peptide based on an mRNA template. In the case of tRNA(val), all seven species appear …
b0746	EcoCyc	valZ	product_type	RNA
b0746	EcoCyc	valZ	reaction_equation	a tRNAVal + L-valine + ATP → an L-valyl-[tRNAVal] + AMP + diphosphate
b0746	EcoCyc	valZ	is_pseudogene	f
b0746	EcoCyc	valZ	is_phantom_gene	f
b0746	EcoCyc	valZ	evidence_html	Traceable author statement [Siekevitz81]
b0746	EcoCyc	valZ	is_insertion_element	f
b2541	EcoCyc	hcaB	description	2,3-dihydroxy-2,3-dihydrophenylpropionate dehydrogenase
b2541	EcoCyc	hcaB	summary_html	SummaryBased on sequence similarity, HcaB is thought to encode 2,3-dihydroxy-2,3-dihydrophenylpropionate dehydrogenase [Diaz98]. The HcaB enzyme has not been biochemically characterized.E. coli is able to utilize certain aromatic acids as carbon and energy sources. A meta-cleavage pathway involving HcaB is used for the catabolism of 3-phenylpropionate [Burlingame83a, Diaz98].An hcaB mutant does n…
b2541	EcoCyc	hcaB	product_type	enzyme
b2541	EcoCyc	hcaB	ec_number	1.3.1.87
b2541	EcoCyc	hcaB	reaction_equation	(2E)-3-(5,6-dihydroxycyclohexa-1,3-dien-1-yl)prop-2-enoate + NAD+ → 2,3-dihydroxy-trans-cinnamate + NADH + H+
b2541	EcoCyc	hcaB	is_pseudogene	f
b2541	EcoCyc	hcaB	is_phantom_gene	f
b2541	EcoCyc	hcaB	evidence_html	Inferred from mutant phenotype [Burlingame86]Inferred by functional complementation [Diaz98]
b2541	EcoCyc	hcaB	is_insertion_element	f
b0164	EcoCyc	yaeI	description	phosphodiesterase YaeI
b0164	EcoCyc	yaeI	summary_html	SummaryPhosphodiesterase activity of YaeI was discovered in a high-throughput screen of purified proteins [Kuznetsova05].
b0164	EcoCyc	yaeI	product_type	polypeptide
b0164	EcoCyc	yaeI	is_pseudogene	f
b0164	EcoCyc	yaeI	is_phantom_gene	f
b0164	EcoCyc	yaeI	evidence_html	Assay of protein purified to homogeneity [Kuznetsova05]
b0164	EcoCyc	yaeI	is_insertion_element	f
b2719	EcoCyc	hycG	description	formate hydrogenlyase subunit HycG
b2719	EcoCyc	hycG	summary_html	SummaryThe hycBCDEFG genes in E. coli K-12 encode the hydrogenase component (hydrogenase 3) of the formate hydrogenlyase complex. HycG has similarity to small subunits of hydrogenases [Sauter92] and resembles one of the subunits of NADH:ubiquinone oxidoreductase of the respiratory chain [Bohm90, Sawers04].HycG is absent in extracts of a slyD mutant strain grown anaerobically in the absence of nic…
b2719	EcoCyc	hycG	product_type	polypeptide
b2719	EcoCyc	hycG	reaction_equation	a reduced hydrogenase 3 + H+ → an oxidized hydrogenase 3 + H2
b2719	EcoCyc	hycG	is_pseudogene	f
b2719	EcoCyc	hycG	is_phantom_gene	f
b2719	EcoCyc	hycG	component_html	hydrogenase 3 (extended summary available):[HycD][HycC][HycF][HycG][HycB][HycE]formate hydrogenlyase complex (extended summary available):[FdhF][(HycD)(HycC)(HycF)(HycG)(HycB)(HycE)]
b2719	EcoCyc	hycG	is_insertion_element	f
b1156	EcoCyc	tfaE	description	e14 prophage; putative tail fiber assembly protein TfaE
b1156	EcoCyc	tfaE	summary_html	SummaryTfaE is encoded as part of the lambdoid prophage e14 and is 90% identical to the tail fiber assembly protein of bacteriophage HK97 [Mehta04]. tfaE lies within the invertable P-element and is expected to be expressed after inversion [Plasterk85, Mehta04].Review: [Casjens03]
b1156	EcoCyc	tfaE	product_type	polypeptide
b1156	EcoCyc	tfaE	is_pseudogene	f
b1156	EcoCyc	tfaE	is_phantom_gene	f
b1156	EcoCyc	tfaE	evidence_html	Human inference of function from sequence [Mehta04]
b1156	EcoCyc	tfaE	is_insertion_element	f
b0465	EcoCyc	mscK	description	potassium dependent, small conductance mechanosensitive channel
b0465	EcoCyc	mscK	summary_html	SummaryMscK, the potassium-dependent mechanosensitive (MS) channel of small conductance, is one of four classes of E.coli MS channels. Another is MscS (MS channel of small conductance) which exhibits an activity which is below that of MscL (MS channel of large conductance) and above that of MscM (MS channel of mini conductance). Mutation, deletion, and complementation studies using patch clamp co…
b0465	EcoCyc	mscK	product_type	transporter
b0465	EcoCyc	mscK	reaction_equation	WG.Load('/tmp/ptools-images/ECOLI/TRANS-RXN-86_TRANSPORT-RXN_IRREVERSIBLE.wg', 'WG_TRANS_RXN_86_TRANSPORT_RXN_IRREVERSIBLE-div');
b0465	EcoCyc	mscK	is_pseudogene	f
b0465	EcoCyc	mscK	is_phantom_gene	f
b0465	EcoCyc	mscK	evidence_html	Reaction blocked in mutant [Levina99]Inferred by functional complementation [Levina99]
b0465	EcoCyc	mscK	is_insertion_element	f
b3484	EcoCyc	yhhI	description	putative transposase
b3484	EcoCyc	yhhI	summary_html	SummaryNo information about this protein was found by a literature search conducted on July 18, 2012.
b3484	EcoCyc	yhhI	product_type	polypeptide
b3484	EcoCyc	yhhI	is_pseudogene	f
b3484	EcoCyc	yhhI	is_phantom_gene	f
b3484	EcoCyc	yhhI	is_insertion_element	f
b1253	EcoCyc	yciA	description	acyl-CoA thioesterase
b1253	EcoCyc	yciA	summary_html	SummaryYciA is an acyl-CoA thioesterase with broad substrate specificity [Zhuang08]. Esterase activity of YciA was first discovered in a high-throughput screen of purified proteins [Kuznetsova05].YciA homologs exist in a wide variety of bacteria. The Haemophilus influenzae enzyme is a homohexamer and has been crystallized [Zhuang08].A yciA null mutant does not have an obvious growth defect [Zhuan…
b1253	EcoCyc	yciA	product_type	enzyme
b1253	EcoCyc	yciA	ec_number	3.1.2.20
b1253	EcoCyc	yciA	reaction_equation	an acyl-CoA + H2O → a carboxylate + coenzyme A + H+
b1253	EcoCyc	yciA	is_pseudogene	f
b1253	EcoCyc	yciA	is_phantom_gene	f
b1253	EcoCyc	yciA	evidence_html	Assay of protein purified to homogeneity [Zhuang08]
b1253	EcoCyc	yciA	is_insertion_element	f
b0477	EcoCyc	gsk	description	inosine/guanosine kinase
b0477	EcoCyc	gsk	summary_html	SummaryInosine-guanosine kinase catalyzes the phosphorylation of inosine and guanosine to IMP and GMP, respectively. It may be involved in the reutilization of endogenously formed nucleosides [Jochimsen75]. In an E. coli W3110 strain engineered to produce inosine, gsk disruption resulted in considerable guanosine accumulation and a slight increase in inosine production [Matsui01].This enzyme oper…
b0477	EcoCyc	gsk	product_type	enzyme
b0477	EcoCyc	gsk	ec_number	2.7.1.73
b0477	EcoCyc	gsk	reaction_equation	guanosine + ATP → GMP + ADP + H+
b0477	EcoCyc	gsk	is_pseudogene	f
b0477	EcoCyc	gsk	is_phantom_gene	f
b0477	EcoCyc	gsk	evidence_html	Assay of protein purified to homogeneity [Mori95, Kawasaki00a]
b0477	EcoCyc	gsk	is_insertion_element	f
b3401	EcoCyc	hslO	description	molecular chaperone Hsp33
b3401	EcoCyc	hslO	summary_html	SummaryhslO encodes the zinc dependent, redox regulated chaperone known as Hsp33. Hsp33 is thought to function as a 'holdase' - a chaperone that binds tightly to unfolding proteins under stress conditions with subsequent release to chaperone 'foldases' (such as the DnaK system) when non-stress conditions resume. hslO expression is induced by heat shock (7 mins at 50 °C); expression is stimulated …
b3401	EcoCyc	hslO	product_type	polypeptide
b3401	EcoCyc	hslO	is_pseudogene	f
b3401	EcoCyc	hslO	is_phantom_gene	f
b3401	EcoCyc	hslO	evidence_html	Assay of protein purified to homogeneity [Hoffmann04, Reichmann12, Jakob99]
b3401	EcoCyc	hslO	is_insertion_element	f
b4245	EcoCyc	pyrB	description	aspartate carbamoyltransferase catalytic subunit
b4245	EcoCyc	pyrB	summary_html	SummaryThe catalytic subunit is enzymatically active but lacks the homotropic response to the substates, and is insensitive to inhibition by CTP [Neidhardt96]. Additional Citations: [Donahue94]
b4245	EcoCyc	pyrB	product_type	protein
b4245	EcoCyc	pyrB	ec_number	2.1.3.2
b4245	EcoCyc	pyrB	reaction_equation	L-aspartate + carbamoyl phosphate → N-carbamoyl-L-aspartate + phosphate + H+
b4245	EcoCyc	pyrB	is_pseudogene	f
b4245	EcoCyc	pyrB	is_phantom_gene	f
b4245	EcoCyc	pyrB	component_html	aspartate carbamoyltransferase (extended summary available):[(PyrB)3]2[(PyrI)2]3
b4245	EcoCyc	pyrB	is_insertion_element	f
b4264	EcoCyc	idnR	description	DNA-binding transcriptional dual regulator IdnR
b4264	EcoCyc	idnR	summary_html	Citations: [Isturiz01, Bausch04, Tsunedomi03]
b4264	EcoCyc	idnR	product_type	polypeptide
b4264	EcoCyc	idnR	reaction_equation	IdnR + 5-dehydro-D-gluconate ↔ DNA-binding transcriptional dual regulator IdnR
b4264	EcoCyc	idnR	is_pseudogene	f
b4264	EcoCyc	idnR	is_phantom_gene	f
b4264	EcoCyc	idnR	component_html	IdnR-5-ketogluconate DNA-binding transcriptional dual regulator (extended summary available):[IdnR][5-dehydro-D-gluconate]
b4264	EcoCyc	idnR	is_insertion_element	f
b2670	EcoCyc	alaE	description	L-alanine exporter
b2670	EcoCyc	alaE	summary_html	SummaryalaE encodes an inducible L-alanine exporter in E.coli K-12. Disruption of alaE in an L-alanine non-metabolizing strain results in the significant accumulation of intra-cellular alanine and this phenotype can be relieved by the over-expression of alaE from a plasmid [Hori11, Hori11a].This strain also has higher susceptibility to L-alanine and to the dipeptide L-alanyl-L-alanine (L-Ala-L-Al…
b2670	EcoCyc	alaE	product_type	transporter
b2670	EcoCyc	alaE	reaction_equation	WG.Load('/tmp/ptools-images/ECOLI/TRANS-RXN0-469_TRANSPORT-RXN_IRREVERSIBLE.wg', 'WG_TRANS_RXN0_469_TRANSPORT_RXN_IRREVERSIBLE-div');
b2670	EcoCyc	alaE	is_pseudogene	f
b2670	EcoCyc	alaE	is_phantom_gene	f
b2670	EcoCyc	alaE	evidence_html	Inferred by functional complementation [Hori11]Assay of unpurified protein [Kim15f]
b2670	EcoCyc	alaE	is_insertion_element	f
b3330	EcoCyc	gspI	description	Type II secretion system protein GspI
b3330	EcoCyc	gspI	summary_html	SummaryIn Escherichia coli, gspI is a member of an operon of genes (gspC-O) which are not normally expressed [Francetic00] but are homologous to those encoding the secreton, or type II secretion machinery in Klebsiella oxytoca and Aeromonase hydrophila, among others [Francetic96]. The GspG, H, I, J and K proteins are similar to type IV pilus subunits [Nunn93], [Bleves98] and are referred to as ps…
b3330	EcoCyc	gspI	product_type	polypeptide
b3330	EcoCyc	gspI	is_pseudogene	f
b3330	EcoCyc	gspI	is_phantom_gene	f
b3330	EcoCyc	gspI	component_html	Type II secretion system (extended summary available):[GspC][GspD][GspE][GspF][GspG][GspH][GspI][GspJ][GspK][GspL][GspM][GspO]
b3330	EcoCyc	gspI	is_insertion_element	f
b3263	EcoCyc	yhdU	description	DUF2556 domain-containing protein YhdU
b3263	EcoCyc	yhdU	summary_html	SummaryIn a genetic interaction screen, yhdU showed a beneficial interaction with tryptophan biosynthesis genes [Cote16].
b3263	EcoCyc	yhdU	product_type	polypeptide
b3263	EcoCyc	yhdU	is_pseudogene	f
b3263	EcoCyc	yhdU	is_phantom_gene	f
b3263	EcoCyc	yhdU	is_insertion_element	f
b4044	EcoCyc	dinF	description	DNA damage-inducible protein F
b4044	EcoCyc	dinF	summary_html	SummaryDinF is a member of the Multi Antimicrobial Extrusion (MATE) Family of transporters [Brown99b, Saier16]; DinF is implicated in protection from reactive oxygen species (ROS) possibly via the export of oxidizing species [RodriguezBeltra12].Expression of dinF is DNA damage (UV or mitomycin C) inducible [Kenyon80]. dinF forms an operon with the SOS response regulator, lexA [Krueger83].DinF con…
b4044	EcoCyc	dinF	product_type	polypeptide
b4044	EcoCyc	dinF	is_pseudogene	f
b4044	EcoCyc	dinF	is_phantom_gene	f
b4044	EcoCyc	dinF	is_insertion_element	f
b3884	EcoCyc	yihW	description	putative DNA-binding transcriptional regulator YihW
b3884	EcoCyc	yihW	summary_html	SummaryYihW is part of a cluster of genes involved in degradation of sulfoquinovose; see the sulfoquinovose degradation I pathway. Expression of these genes is regulated, and it is hypothesized that YihW is the transcriptional regulator [Denger14]. Additional Citations: [Kaznadzey18]
b3884	EcoCyc	yihW	product_type	polypeptide
b3884	EcoCyc	yihW	is_pseudogene	f
b3884	EcoCyc	yihW	is_phantom_gene	f
b3884	EcoCyc	yihW	evidence_html	Human inference of function from sequence [PerezRueda04, PerezRueda00]
b3884	EcoCyc	yihW	is_insertion_element	f
b2624	EcoCyc	alpA	description	CP4-57 prophage; DNA-binding transcriptional activator AlpA
b2624	EcoCyc	alpA	summary_html	SummaryAlpA is a transcriptional regulator of intA expression [Trempy94]. It is part of the CP4-57 cryptic prophage that is similar to bacteriophage P4 [Kirby94]. alpA was first identified as a multicopy suppressor of lon mutants that leads to the expression of an alternative Lon protease activity named Alp [Trempy89, Trempy94]. AlpA expression leads to increased synthesis of IntA, which results …
b2624	EcoCyc	alpA	product_type	polypeptide
b2624	EcoCyc	alpA	is_pseudogene	f
b2624	EcoCyc	alpA	is_phantom_gene	f
b2624	EcoCyc	alpA	evidence_html	Inferred from mutant phenotype [Trempy94]
b2624	EcoCyc	alpA	is_insertion_element	f
b2945	EcoCyc	endA	description	DNA-specific endonuclease I
b2945	EcoCyc	endA	summary_html	SummaryEndonuclease I is a periplasmic enzyme that cleaves within duplex DNA. Its cellular role is unknown.Endonuclease I cleaves within duplex DNA, producing oligonucleotides that are on average 7 bp long and contain 5' phosphate groups [Lehman62]. It is inhibited by tRNA and rRNA [Lehman62a]. Mutants lacking endA show no apparent difference from wild type cells [Durwald68, Wright71]. A UV-resis…
b2945	EcoCyc	endA	product_type	enzyme
b2945	EcoCyc	endA	ec_number	3.1.21.1
b2945	EcoCyc	endA	reaction_equation	a double stranded DNA[periplasm] + n H2O[periplasm] → n+1 a 5'-phosphooligonucleotide[periplasm]
b2945	EcoCyc	endA	is_pseudogene	f
b2945	EcoCyc	endA	is_phantom_gene	f
b2945	EcoCyc	endA	evidence_html	Assay of protein purified to homogeneity [Lehman62]Assay of partially-purified protein [Goebel70, Eberhard72]
b2945	EcoCyc	endA	is_insertion_element	f
b0651	EcoCyc	rihA	description	pyrimidine-specific ribonucleoside hydrolase RihA
b0651	EcoCyc	rihA	summary_html	SummaryrihA encodes a ribonucleoside hydrolase that preferentially utilizes cytidine and uridine [Petersen01]. The kcat/KM for uridine is approximately 10 times higher than for cytidine, largely due to a lower KM value for uridine [Muzzolini06]. E. coli contains two other nucleoside hydrolases with differing specificities, encoded by rihB and rihC [Petersen01].A crystal structure of RihA bound to…
b0651	EcoCyc	rihA	product_type	enzyme
b0651	EcoCyc	rihA	ec_number	3.2.2.3
b0651	EcoCyc	rihA	reaction_equation	uridine + H2O → D-ribofuranose + uracil
b0651	EcoCyc	rihA	is_pseudogene	f
b0651	EcoCyc	rihA	is_phantom_gene	f
b0651	EcoCyc	rihA	evidence_html	Assay of protein purified to homogeneity [Muzzolini06]Reaction blocked in mutant [Petersen01]
b0651	EcoCyc	rihA	is_insertion_element	f
b1424	EcoCyc	opgD	description	glucan biosynthesis protein D
b1424	EcoCyc	opgD	summary_html	SummaryThe opgD gene was identified in silico as a paralog of opgG [Lequette04]. The protein was thought to be secreted to the periplasmic space via the twin-arginine translocation (Tat) pathway, but a tatC mutation does not affect its localization to the periplasmic space. OpgD thus can be exported by both the Tat and Sec pathways [TullmanErcek07]. A mutation in opgD does not cause gross changes…
b1424	EcoCyc	opgD	product_type	polypeptide
b1424	EcoCyc	opgD	is_pseudogene	f
b1424	EcoCyc	opgD	is_phantom_gene	f
b1424	EcoCyc	opgD	evidence_html	Inferred from mutant phenotype [Lequette04]
b1424	EcoCyc	opgD	is_insertion_element	f
b0350	EcoCyc	mhpD	description	2-hydroxypentadienoate hydratase
b0350	EcoCyc	mhpD	summary_html	Summary2-hydroxypentadienoate hydratase (MhpD) converts 2-hydroxypenta-2,4-dienoate (HPD) into 4-hydroxy-2-ketopentanoate [Pollard98, Ferrandez97]. E. coli is able to utilize certain aromatic acids as carbon and energy sources. A meta-cleavage pathway involving MhpD is used for the catabolism of 3-(3-hydroxyphenyl)propionate [Burlingame83a].
b0350	EcoCyc	mhpD	product_type	enzyme
b0350	EcoCyc	mhpD	ec_number	4.2.1.80
b0350	EcoCyc	mhpD	reaction_equation	(2Z)-2-hydroxypenta-2,4-dienoate + H2O → (S)-4-hydroxy-2-oxopentanoate
b0350	EcoCyc	mhpD	is_pseudogene	f
b0350	EcoCyc	mhpD	is_phantom_gene	f
b0350	EcoCyc	mhpD	evidence_html	Assay of unpurified protein [Burlingame83, Burlingame83a]Assay of protein purified to homogeneity [Pollard98]
b0350	EcoCyc	mhpD	is_insertion_element	f
b1339	EcoCyc	abgR	description	putative LysR-type DNA-binding transcriptional regulator AbgR
b1339	EcoCyc	abgR	summary_html	SummaryAbgR may transcriptionally regulate expression of the divergently transcribed predicted abg operon [Hussein98].
b1339	EcoCyc	abgR	product_type	polypeptide
b1339	EcoCyc	abgR	is_pseudogene	f
b1339	EcoCyc	abgR	is_phantom_gene	f
b1339	EcoCyc	abgR	evidence_html	Inferred by a human based on computational evidence [Hussein98]
b1339	EcoCyc	abgR	is_insertion_element	f
b2304	EcoCyc	yfcH	description	putative NAD-dependent epimerase YfcH
b2304	EcoCyc	yfcH	summary_html	SummaryA ΔyfcH mutant has aggravating genetic interactions with genes involved in DNA recombination [Kumar16]. Additional Citations: [Zaslaver06]
b2304	EcoCyc	yfcH	product_type	polypeptide
b2304	EcoCyc	yfcH	is_pseudogene	f
b2304	EcoCyc	yfcH	is_phantom_gene	f
b2304	EcoCyc	yfcH	is_insertion_element	f
b4161	EcoCyc	rsgA	description	ribosome small subunit-dependent GTPase A
b4161	EcoCyc	rsgA	summary_html	SummaryRsgA plays a role in the late stages of maturation of the 30S subunit of the ribosome [Campbell08, Jomaa11, Jomaa11a]. RsgA induces local conformational changes in the 30S subunit and may thereby destabilize kinetically trapped assembly intermediates [LopezAlonso17]. It may also function as a checkpoint protein that tests the decoding center of the 30S subunit [Razi17].RsgA exhibits GTPase…
b4161	EcoCyc	rsgA	product_type	enzyme
b4161	EcoCyc	rsgA	ec_number	3.6.5.1
b4161	EcoCyc	rsgA	reaction_equation	GTP + H2O → GDP + phosphate + H+
b4161	EcoCyc	rsgA	is_pseudogene	f
b4161	EcoCyc	rsgA	is_phantom_gene	f
b4161	EcoCyc	rsgA	evidence_html	Assay of protein purified to homogeneity [Daigle04, Daigle02, Himeno04]
b4161	EcoCyc	rsgA	is_insertion_element	f
b4709	EcoCyc	insA9	description	IS1 repressor TnpA
b4709	EcoCyc	insA9	summary_html
b4709	EcoCyc	insA9	product_type	polypeptide
b4709	EcoCyc	insA9	is_pseudogene	f
b4709	EcoCyc	insA9	is_phantom_gene	f
b4709	EcoCyc	insA9	is_insertion_element	t
b0675	EcoCyc	umpH	description	UMP phosphatase
b0675	EcoCyc	umpH	summary_html	SummaryUmpH is a ribonucleoside tri-, di-, and monophosphatase with a preference for purines [Tremblay06]. The enzyme was found to degrade "overflow" UMP nucleotides and is required for optimal growth in response to environmental pyrimidine intermediates [Reaves13]. UMP accumulation to levels above the Km of the enzyme, triggered by environmental conditions or artificially induced by mutations in…
b0675	EcoCyc	umpH	product_type	enzyme
b0675	EcoCyc	umpH	ec_number	3.1.3.5
b0675	EcoCyc	umpH	reaction_equation	a ribonucleoside 5'-monophosphate + H2O → a ribonucleoside + phosphate
b0675	EcoCyc	umpH	is_pseudogene	f
b0675	EcoCyc	umpH	is_phantom_gene	f
b0675	EcoCyc	umpH	evidence_html	Assay of protein purified to homogeneity [Tremblay06]
b0675	EcoCyc	umpH	is_insertion_element	f
b2955	EcoCyc	yggW	description	putative coproporphyrinogen-III oxidase-like protein YggW
b2955	EcoCyc	yggW	summary_html	SummaryNo information about this protein was found by a literature search conducted on August 23, 2018. Citations: [Nonaka06]
b2955	EcoCyc	yggW	product_type	polypeptide
b2955	EcoCyc	yggW	is_pseudogene	f
b2955	EcoCyc	yggW	is_phantom_gene	f
b2955	EcoCyc	yggW	is_insertion_element	f
b2731	EcoCyc	fhlA	description	DNA-binding transcriptional activator FhlA
b2731	EcoCyc	fhlA	summary_html	Citations: [Maupin90, Schlensog90, Schlensog94, Lutz91]
b2731	EcoCyc	fhlA	product_type	polypeptide
b2731	EcoCyc	fhlA	reaction_equation	FhlA + formate ↔ FhlA-formate
b2731	EcoCyc	fhlA	is_pseudogene	f
b2731	EcoCyc	fhlA	is_phantom_gene	f
b2731	EcoCyc	fhlA	component_html	FhlA-Formate DNA-binding transcriptional activator (extended summary available):[FhlA][formate]
b2731	EcoCyc	fhlA	is_insertion_element	f
b4367	EcoCyc	fhuF	description	hydroxamate siderophore iron reductase
b4367	EcoCyc	fhuF	summary_html	SummaryThe removal of iron from ferric coprogen and ferrichrome is significantly decreased in E. coli fhuF mutants. In an E. coli K-12 strain engineered for the efficient transport of ferrioxime B (ie. expressing the Yersinia enterocolitica outer membrane ferrioxime B receptor in trans), fhuF mutants also show significantly decreased iron removal from ferrioxime B [Matzanke04]. FhuF contains a 2F…
b4367	EcoCyc	fhuF	product_type	polypeptide
b4367	EcoCyc	fhuF	is_pseudogene	f
b4367	EcoCyc	fhuF	is_phantom_gene	f
b4367	EcoCyc	fhuF	evidence_html	Inferred from mutant phenotype [Matzanke04]
b4367	EcoCyc	fhuF	is_insertion_element	f
b3239	EcoCyc	yhcO	description	putative barnase inhibitor
b3239	EcoCyc	yhcO	summary_html	SummaryNo information about this protein was found by a literature search conducted on January 19, 2010.
b3239	EcoCyc	yhcO	product_type	polypeptide
b3239	EcoCyc	yhcO	is_pseudogene	f
b3239	EcoCyc	yhcO	is_phantom_gene	f
b3239	EcoCyc	yhcO	is_insertion_element	f
b0015	EcoCyc	dnaJ	description	chaperone protein DnaJ
b0015	EcoCyc	dnaJ	summary_html	SummaryDnaJ is a cochaperone in E. coli K-12; DnaJ modulates the substrate binding and ATPase activity of the Hsp70 chaperone, DnaK. DnaJ is required for λdv in vitro replication; purified DnaJ is dimeric [Zylicz85]. DnaJ accelerates hydrolysis of DnaK-bound ATP [Liberek91]. DnaJ has disulfide isomerase [deCrouyChanel95] and thiol-disulfide oxidoreductase activity in vitro [deCrouyChanel95, Tang0…
b0015	EcoCyc	dnaJ	product_type	enzyme
b0015	EcoCyc	dnaJ	ec_number	1.8.4.-
b0015	EcoCyc	dnaJ	reaction_equation	a [disulfide-bond carrier protein] carrying a disulfide bond + a protein with reduced sulfide groups → a [disulfide-bond carrier protein] with reduced L-cysteine residues + a protein with oxidized disulfide bonds
b0015	EcoCyc	dnaJ	is_pseudogene	f
b0015	EcoCyc	dnaJ	is_phantom_gene	f
b0015	EcoCyc	dnaJ	evidence_html	Inferred from mutant phenotype [Saito78]Assay of protein purified to homogeneity [Tang01, Liberek91, Szabo94, Schroder93, Goloubinoff99, Gamer96]
b0015	EcoCyc	dnaJ	is_insertion_element	f
b2745	EcoCyc	truD	description	tRNA pseudouridine
b2745	EcoCyc	truD	summary_html	SummaryTruD is responsible for biosynthesis of the pseudouridine13 modification of tRNA(Glu) [Kaya03]. TruD is a member of a widely conserved fifth family of pseudouridine synthases that is unrelated to any previously characterized pseudouridine synthases [Kaya03]. Crystal structures of TruD have been solved [Kaya04, Ericsson04a, Ericsson04, Hoang04]. The enzyme has an overall V-shaped structure;…
b2745	EcoCyc	truD	product_type	enzyme
b2745	EcoCyc	truD	ec_number	5.4.99.27
b2745	EcoCyc	truD	reaction_equation	a uridine13 in tRNA → a pseudouridine13 in tRNA
b2745	EcoCyc	truD	is_pseudogene	f
b2745	EcoCyc	truD	is_phantom_gene	f
b2745	EcoCyc	truD	evidence_html	Assay of protein purified to homogeneity [Kaya03, Chan09a]
b2745	EcoCyc	truD	is_insertion_element	f
b4296	EcoCyc	yjhF	description	KpLE2 phage-like element; putative transporter YjhF
b4296	EcoCyc	yjhF	summary_html	SummaryYjhF is a member of the gluconate:H+ symporter (GntP) family of transporters [Peekhaus97, Saier16]. Cloned yjhF does not confer gluconate transport activity when expressed in a gluconate transport deficient E. coli strain [Peekhaus97].Insertion mutants show reduced growth in M9 glucose minimal medium compared to rich medium [Kostner06].
b4296	EcoCyc	yjhF	product_type	polypeptide
b4296	EcoCyc	yjhF	is_pseudogene	f
b4296	EcoCyc	yjhF	is_phantom_gene	f
b4296	EcoCyc	yjhF	is_insertion_element	f
b2841	EcoCyc	araE	description	arabinose:H
b2841	EcoCyc	araE	summary_html	SummaryAraE is an arabinose/proton symporter responsible for the uptake of arabinose. Studies in membrane vesicles have shown that AraE can transport L-arabinose with low affinity (140-320 μM) and arabinose transport is coupled with proton transport [Daruwalla81]. The AraE protein has been overproduced and reconstituted in liposomes as an arabinose/proton symporter [Henderson86]. AraE is a member…
b2841	EcoCyc	araE	product_type	transporter
b2841	EcoCyc	araE	reaction_equation	WG.Load('/tmp/ptools-images/ECOLI/TRANS-RXN-10_TRANSPORT-RXN_IRREVERSIBLE.wg', 'WG_TRANS_RXN_10_TRANSPORT_RXN_IRREVERSIBLE-div');
b2841	EcoCyc	araE	is_pseudogene	f
b2841	EcoCyc	araE	is_phantom_gene	f
b2841	EcoCyc	araE	evidence_html	Automated inference of function from sequence [Griffith92]Assay of unpurified protein [Daruwalla81]Inferred from mutant phenotype [Daruwalla81]
b2841	EcoCyc	araE	is_insertion_element	f
b1729	EcoCyc	tcyP	description	cystine/sulfocysteine:cation symporter
b1729	EcoCyc	tcyP	summary_html	SummarytcyP encodes an inner membrane L-cystine transporter in E. coli K-12 [Burguiere04, Deutch14, Chonoles15]. Two cystine uptake systems (now known to be the ABC transporter TcyJLN and TcyP) were first identified in E. coli W [Berger72]. TcyP is responsible for the majority (approx. 80%) of L-cystine uptake during growth on minimal salts media; transport of labeled L-cystine is inhibited by L-…
b1729	EcoCyc	tcyP	product_type	transporter
b1729	EcoCyc	tcyP	reaction_equation	WG.Load('/tmp/ptools-images/ECOLI/TRANS-RXN-285_TRANSPORT-RXN_IRREVERSIBLE.wg', 'WG_TRANS_RXN_285_TRANSPORT_RXN_IRREVERSIBLE-div');
b1729	EcoCyc	tcyP	is_pseudogene	f
b1729	EcoCyc	tcyP	is_phantom_gene	f
b1729	EcoCyc	tcyP	evidence_html	Inferred by a human based on computational evidence [Chonoles15]Inferred from genetic interaction [Chonoles15]Assay of unpurified protein expressed in its native host [Chonoles15]Assay of unpurified protein [Yamazaki16, Deutch14]Inferred from mutant phenotype [Yamazaki16, Deutch14]Inferred by functional complementation [Chonoles15]
b1729	EcoCyc	tcyP	is_insertion_element	f
b2820	EcoCyc	recB	description	exodeoxyribonuclease V subunit RecB
b2820	EcoCyc	recB	summary_html	SummaryRecB is one of three proteins of the heterotrimeric helicase/nuclease complex known as Exonuclease V or RecBCD that promotes homologous recombination in the repair of double-strand DNA breaks and during bacterial conjugation.Over-expressed, purified RecB has DNA-dependent ATPase activity but no exonuclease activity; the ATPase activity of RecB is stimulated by both single-stranded (ss) DNA…
b2820	EcoCyc	recB	product_type	enzyme
b2820	EcoCyc	recB	ec_number	5.6.2.-
b2820	EcoCyc	recB	reaction_equation	ATP + a supercoiled duplex DNA + H2O → ADP + 2 a single stranded DNA + phosphate + H+
b2820	EcoCyc	recB	is_pseudogene	f
b2820	EcoCyc	recB	is_phantom_gene	f
b2820	EcoCyc	recB	evidence_html	Assay of protein purified to homogeneity [Boehmer92]
b2820	EcoCyc	recB	component_html	exodeoxyribonuclease V (extended summary available):[RecD][RecC][RecB]
b2820	EcoCyc	recB	is_insertion_element	f
b0153	EcoCyc	fhuB	description	iron(III) hydroxamate ABC transporter membrane subunit
b0153	EcoCyc	fhuB	summary_html	SummaryFhuB is the integral membrane subunit of an iron(III) hydroxamate ABC transporter. FhuB consists of N and C terminal domains that have significant sequence similarity to each other; when expressed separately they can combine to form a functional permease; FhuB may function as a pseudo heterodimer [Koster90] Additional Citations: [Bohm96, Fecker83, Koster86, Burkhardt87]
b0153	EcoCyc	fhuB	product_type	polypeptide
b0153	EcoCyc	fhuB	ec_number	7.2.2.-
b0153	EcoCyc	fhuB	reaction_equation	WG.Load('/tmp/ptools-images/ECOLI/ABC-11-RXN_TRANSPORT-RXN_IRREVERSIBLE.wg', 'WG_ABC_11_RXN_TRANSPORT_RXN_IRREVERSIBLE-div');
b0153	EcoCyc	fhuB	is_pseudogene	f
b0153	EcoCyc	fhuB	is_phantom_gene	f
b0153	EcoCyc	fhuB	component_html	iron(III) hydroxamate ABC transporter (extended summary available):[FhuC]2[FhuB][FhuD]
b0153	EcoCyc	fhuB	is_insertion_element	f
b3077	EcoCyc	ebgC	description	DUF386 domain-containing evolved β-D-galactosidase subunit β
b3077	EcoCyc	ebgC	summary_html	Citations: [Elliott92]
b3077	EcoCyc	ebgC	product_type	polypeptide
b3077	EcoCyc	ebgC	is_pseudogene	f
b3077	EcoCyc	ebgC	is_phantom_gene	f
b3077	EcoCyc	ebgC	component_html	evolved β-D-galactosidase (summary available):[EbgA]4[EbgC]4
b3077	EcoCyc	ebgC	is_insertion_element	f
b0203	EcoCyc	alaV	description	tRNA-Ala(UGC)
b0203	EcoCyc	alaV	summary_html	SummarytRNA(alaV) is one of five alanine tRNAs.tRNA(alaV) interacts with tmRNA[Gillet01].tRNAs are the adapters that allow synthesis of proteins from mRNAs. Each tRNA carries a specific amino acid to the ribosome for protein synthesis. There, the tRNA recognizes an RNA codon with its own three-nucleotide anticodon, thus allowing synthesis of a specific peptide based on an mRNA template.tRNAs are …
b0203	EcoCyc	alaV	product_type	RNA
b0203	EcoCyc	alaV	reaction_equation	a tRNAAla + L-alanine + ATP → an L-alanyl-[tRNAAla] + AMP + diphosphate
b0203	EcoCyc	alaV	is_pseudogene	f
b0203	EcoCyc	alaV	is_phantom_gene	f
b0203	EcoCyc	alaV	evidence_html	Traceable author statement [Siekevitz81]
b0203	EcoCyc	alaV	is_insertion_element	f
b4533	EcoCyc	ynfO	description	Qin prophage; protein YnfO
b4533	EcoCyc	ynfO	summary_html	SummaryNo information about this protein was found by a literature search conducted on March 2, 2006.
b4533	EcoCyc	ynfO	product_type	polypeptide
b4533	EcoCyc	ynfO	is_pseudogene	f
b4533	EcoCyc	ynfO	is_phantom_gene	f
b4533	EcoCyc	ynfO	is_insertion_element	f
b4383	EcoCyc	deoB	description	phosphopentomutase
b4383	EcoCyc	deoB	summary_html	SummaryPhosphopentomutase is a catabolic enzyme which catalyzes the transfer of a phosphate group between the C1 and the C5 carbon atoms of ribose and deoxyribose, respectively [HammerJespersen70, Leer75].A mutation in deoB suppresses the high thymine requirement for growth of thy mutants [MunchPetersen68, Lomax68] and improves the survival of thyA mutants in stationary phase [Joloba03]. Transpos…
b4383	EcoCyc	deoB	product_type	enzyme
b4383	EcoCyc	deoB	ec_number	5.4.2.7
b4383	EcoCyc	deoB	reaction_equation	2-deoxy-α-D-ribose 1-phosphate ⇄ 2-deoxy-D-ribose 5-phosphate
b4383	EcoCyc	deoB	is_pseudogene	f
b4383	EcoCyc	deoB	is_phantom_gene	f
b4383	EcoCyc	deoB	evidence_html	Assay of protein purified to homogeneity [Leer75]Assay of partially-purified protein [HammerJespersen70]Assay of unpurified protein [Bonney70]
b4383	EcoCyc	deoB	is_insertion_element	f
b0372	EcoCyc	insF-2	description	IS3 element protein InsF
b0372	EcoCyc	insF-2	summary_html
b0372	EcoCyc	insF-2	product_type	polypeptide
b0372	EcoCyc	insF-2	is_pseudogene	f
b0372	EcoCyc	insF-2	is_phantom_gene	f
b0372	EcoCyc	insF-2	is_insertion_element	t
b3424	EcoCyc	glpG	description	rhomboid protease
b3424	EcoCyc	glpG	summary_html	SummaryGlpG is an intramembrane protease of the rhomboid family. Rhomboid proteases were first described in Drospohila and rhomboid-like genes are ubiquitous in prokaryotic genomes; rhomboid proteases are intramembrane, non-classical serine proteases which cleave membrane proteins; GlpG catalysis has been intensively studied and described but its physiological role is not well understood.GlpG cle…
b3424	EcoCyc	glpG	product_type	enzyme
b3424	EcoCyc	glpG	ec_number	3.4.21.105
b3424	EcoCyc	glpG	reaction_equation	type-1 transmembrane proteins + H2O → cleaved type-1 transmembrane proteins
b3424	EcoCyc	glpG	is_pseudogene	f
b3424	EcoCyc	glpG	is_phantom_gene	f
b3424	EcoCyc	glpG	evidence_html	Assay of unpurified protein expressed in a heterologous host [Urban02]Assay of protein purified to homogeneity [Lemberg05, Maegawa05, Urban05]Inferred from mutant phenotype [Dickey13]
b3424	EcoCyc	glpG	is_insertion_element	f
b1207	EcoCyc	prs	description	ribose-phosphate diphosphokinase
b1207	EcoCyc	prs	summary_html	SummaryRibose-phosphate diphosphokinase (Prs) transfers a pyrophosphoryl group from ATP to ribose 5-phosphate, synthesizing 5-phospho-α-D-ribose 1-diphosphate (PRPP). PRPP is a pivotal metabolite; a total of 10 enzymes in a variety of biosynthesis and salvage pathways utilize PRPP as substrate. Mg2+ is an activator that may serve as a bridge between PRPP synthetase and the α-phosphate residue of …
b1207	EcoCyc	prs	product_type	enzyme
b1207	EcoCyc	prs	ec_number	2.7.6.1
b1207	EcoCyc	prs	reaction_equation	D-ribose 5-phosphate + ATP → 5-phospho-α-D-ribose 1-diphosphate + AMP + H+
b1207	EcoCyc	prs	is_pseudogene	f
b1207	EcoCyc	prs	is_phantom_gene	f
b1207	EcoCyc	prs	evidence_html	Inferred from direct assay [Bower89]Assay of partially-purified protein [HoveJensen82]Assay of unpurified protein [HoveJensen85]Assay of protein purified to homogeneity [HoveJensen86, Bower89, Hilden95, Willemoes96, Willemoes97, Willemoes00]
b1207	EcoCyc	prs	is_insertion_element	f
b2727	EcoCyc	hypB	description	hydrogenase isozymes nickel incorporation protein HypB
b2727	EcoCyc	hypB	summary_html	SummaryThe HypB protein is an accessory protein involved in the maturation of all hydrogenase isoenzymes. It is required for the incorporation of nickel into the large subunit of hydrogenases in vivo and in vitro [Waugh86, Lutz91, Jacobi92, Maier96]. HypB binds Ni2+ with sub-picomolar KD in approximately stoichiometric amounts; the binding site was localized to the N-terminal CXXCGC motif and cha…
b2727	EcoCyc	hypB	product_type	protein
b2727	EcoCyc	hypB	ec_number	3.6.5.1
b2727	EcoCyc	hypB	reaction_equation	GTP + H2O → GDP + phosphate + H+
b2727	EcoCyc	hypB	is_pseudogene	f
b2727	EcoCyc	hypB	is_phantom_gene	f
b2727	EcoCyc	hypB	evidence_html	Inferred from mutant phenotype [Maier96]
b2727	EcoCyc	hypB	component_html	HypA-HypB heterodimer (summary available):[HypA][HypB]
b2727	EcoCyc	hypB	is_insertion_element	f
b4678	EcoCyc	yoeI	description	uncharacterized protein YoeI
b4678	EcoCyc	yoeI	summary_html	SummaryThe YoeI open reading frame was predicted based on sequence similarity to a number of other enteric bacteria. YoeI is highly expressed during exponential growth [Hemm08].
b4678	EcoCyc	yoeI	product_type	polypeptide
b4678	EcoCyc	yoeI	is_pseudogene	f
b4678	EcoCyc	yoeI	is_phantom_gene	f
b4678	EcoCyc	yoeI	is_insertion_element	f
b1056	EcoCyc	yceI	description	protein YceI
b1056	EcoCyc	yceI	summary_html	SummaryYceI protein abundance is increased upon growth at high pH [Stancik02] and induced under osmotic stress imposed by NaCl in both aerobic and anaerobic conditions [Weber06].YceI is predicted to be periplasmic [Stancik02]. Additional Citations: [Nonaka06]
b1056	EcoCyc	yceI	product_type	polypeptide
b1056	EcoCyc	yceI	is_pseudogene	f
b1056	EcoCyc	yceI	is_phantom_gene	f
b1056	EcoCyc	yceI	is_insertion_element	f
b3448	EcoCyc	yhhA	description	DUF2756 domain-containing protein YhhA
b3448	EcoCyc	yhhA	summary_html	SummaryNo information about this protein was found by a literature search conducted on June 19, 2017. Citations: [Laager09]
b3448	EcoCyc	yhhA	product_type	polypeptide
b3448	EcoCyc	yhhA	is_pseudogene	f
b3448	EcoCyc	yhhA	is_phantom_gene	f
b3448	EcoCyc	yhhA	is_insertion_element	f
b1778	EcoCyc	msrB	description	methionine sulfoxide reductase B
b1778	EcoCyc	msrB	summary_html	SummaryMsrB is one of several methionine sulfoxide reductases in E. coli [Etienne03, Ezraty05]. Methionine residues in proteins can be damaged by oxidation and can be repaired by methionine sulfoxide reductases [Ezraty04]. Conversely, the transcription factor HypT is activated by methionine oxidation and inactivated by MsrA/MsrB activity [Drazic13].A methionine auxotroph can utilize methionine su…
b1778	EcoCyc	msrB	product_type	enzyme
b1778	EcoCyc	msrB	ec_number	1.8.4.12
b1778	EcoCyc	msrB	reaction_equation	a [protein]-L-methionine + an oxidized thioredoxin + H2O ⇄ a protein-L-methionine-(R)-S-oxide + a reduced thioredoxin
b1778	EcoCyc	msrB	is_pseudogene	f
b1778	EcoCyc	msrB	is_phantom_gene	f
b1778	EcoCyc	msrB	evidence_html	Inferred from experiment
b1778	EcoCyc	msrB	is_insertion_element	f
b0758	EcoCyc	galT	description	galactose-1-phosphate uridylyltransferase
b0758	EcoCyc	galT	summary_html	SummaryGalactose 1-phosphate uridylyltransferase catalyzes an interconversion reaction in galactose catabolism. The overall equilibrium constant of the galactose-1-phosphate uridylyltransferase and UDP-galactose 4-epimerase reactions is 7.4, favoring glucose-1-phosphate formation [Wong74].The reaction displays ping-pong bi-bi kinetics and a double displacement mechanism involving the formation of…
b0758	EcoCyc	galT	product_type	enzyme
b0758	EcoCyc	galT	ec_number	2.7.7.12
b0758	EcoCyc	galT	reaction_equation	UDP-α-D-glucose + α-D-galactose 1-phosphate ⇄ UDP-α-D-galactose + α-D-glucopyranose 1-phosphate
b0758	EcoCyc	galT	is_pseudogene	f
b0758	EcoCyc	galT	is_phantom_gene	f
b0758	EcoCyc	galT	evidence_html	Assay of protein partially-purified from its native host [KURAHASHI60]Assay of protein purified to homogeneity from its native host [Saito67, Wong74, Arabshahi86]
b0758	EcoCyc	galT	is_insertion_element	f
b2013	EcoCyc	yeeE	description	inner membrane protein YeeE
b2013	EcoCyc	yeeE	summary_html	SummaryYeeE is an inner membrane protein with nine predicted transmembrane domains. The C terminus is located in the cytoplasm [Daley05].Expression of yeeE is downregulated in response to cobalt [Fantino10] and upregulated in response to hydroquinone [Palevsky16].
b2013	EcoCyc	yeeE	product_type	polypeptide
b2013	EcoCyc	yeeE	is_pseudogene	f
b2013	EcoCyc	yeeE	is_phantom_gene	f
b2013	EcoCyc	yeeE	is_insertion_element	f
b3155	EcoCyc	yhbQ	description	DNA damage response nuclease YhbQ
b3155	EcoCyc	yhbQ	summary_html	SummaryPurified YhbQ has metal dependent nuclease activity; genetic interaction screening suggests that YhbQ functions during DNA damage repair [Kumar16].Purified YhbQ has metal dependent 3' to 5' exonuclease activity on ssDNA; purified YhbQ has metal dependent endonuclease activity on circular ssDNA and linear dsDNA but not on circular dsDNA or RNA; the divalent cations Mg2+, Mn2+ and Co2+ all s…
b3155	EcoCyc	yhbQ	product_type	enzyme
b3155	EcoCyc	yhbQ	ec_number	3.1.11.1
b3155	EcoCyc	yhbQ	reaction_equation	DNAn + H2O → (deoxynucleotides)(n-1) + a 2'-deoxyribonucleoside 5'-monophosphate
b3155	EcoCyc	yhbQ	is_pseudogene	f
b3155	EcoCyc	yhbQ	is_phantom_gene	f
b3155	EcoCyc	yhbQ	evidence_html	Assay of protein purified to homogeneity [Kumar16a]
b3155	EcoCyc	yhbQ	is_insertion_element	f
b4253	EcoCyc	yjgL	description	protein YjgL
b4253	EcoCyc	yjgL	summary_html	SummaryNo information about this protein was found by a literature search conducted on February 6, 2017.
b4253	EcoCyc	yjgL	product_type	polypeptide
b4253	EcoCyc	yjgL	is_pseudogene	f
b4253	EcoCyc	yjgL	is_phantom_gene	f
b4253	EcoCyc	yjgL	is_insertion_element	f
b1350	EcoCyc	recE	description	Rac prophage; exonuclease VIII, ds DNA exonuclease, 5' --> 3' specific
b1350	EcoCyc	recE	summary_html	SummaryDNA damage can occur due to a variety of environmental assaults including UV irradiation and chemical agents. Escherichia coli has a number of complex enzymatic pathways for the repair of DNA damage. Most DNA damage involves lesions to one strand of DNA, but in some cases damage can occur to both strands. Double strand breaks (DSBs) cannot be repaired via excision repair pathways because b…
b1350	EcoCyc	recE	product_type	enzyme
b1350	EcoCyc	recE	ec_number	3.1.11.-
b1350	EcoCyc	recE	reaction_equation	a double stranded DNA + H2O → a single stranded DNA + a 5'-phosphomononucleotide
b1350	EcoCyc	recE	is_pseudogene	f
b1350	EcoCyc	recE	is_phantom_gene	f
b1350	EcoCyc	recE	evidence_html	Assay of partially-purified protein [Joseph83]
b1350	EcoCyc	recE	is_insertion_element	f
b0548	EcoCyc	ninE	description	DLP12 prophage; NinE family prophage protein
b0548	EcoCyc	ninE	summary_html	SummaryNinE has 39% identity to gene products from the nin regions of bacteriophages λ and P22, though it lacks their half-zinc finger domain [Mahdi96].A ΔninE mutant has aggravating genetic interactions with genes involved in mismatch repair [Kumar16a].
b0548	EcoCyc	ninE	product_type	polypeptide
b0548	EcoCyc	ninE	is_pseudogene	f
b0548	EcoCyc	ninE	is_phantom_gene	f
b0548	EcoCyc	ninE	is_insertion_element	f
b2213	EcoCyc	ada	description	DNA-binding transcriptional dual regulator / DNA repair protein Ada
b2213	EcoCyc	ada	summary_html	Summaryada encodes a bifunctional methyltransferase and transcriptional regulator which is a key component of the adaptive response - the mechanism of adaption induced after exposure to small amounts of DNA alkylating agents. O6-methylguanine (O6--meG) and O4-methylthymine (O4-meT) are two of a number of nucleobase modifications that result from exposure of DNA to alkylating agents - both chemica…
b2213	EcoCyc	ada	product_type	enzyme
b2213	EcoCyc	ada	ec_number	2.1.1.63
b2213	EcoCyc	ada	reaction_equation	a [protein]-L-cysteine + an O6-methylguanine in DNA → a [protein]-S-methyl-L-cysteine + a guanine in DNA
b2213	EcoCyc	ada	is_pseudogene	f
b2213	EcoCyc	ada	is_phantom_gene	f
b2213	EcoCyc	ada	evidence_html	Inferred from direct assay [Landini98]Assay of protein purified to homogeneity from its native host [Nakabeppu85, Nakabeppu86, Saget94]Assay of protein purified to homogeneity [McCarthy84, Lindahl82, McCarthy85, Teo86]Inferred from mutant phenotype [Takano88]
b2213	EcoCyc	ada	is_insertion_element	f
b3417	EcoCyc	malP	description	maltodextrin phosphorylase
b3417	EcoCyc	malP	summary_html	SummaryThe malP gene product, maltodextrin phosphorylase, is one of two distinct α-glucan phosphorylases in E. coli. The isozyme glycogen phosphorylase is encoded by the glgP gene. MalP has high affinity for short, linear α-1,4 linked oligoglucosides [Schinzel99]. Experiments with the purified enzyme showed that the shortest maltodextrin which can be readily phosphorylyzed is maltopentaose, while…
b3417	EcoCyc	malP	product_type	enzyme
b3417	EcoCyc	malP	ec_number	2.4.1.1
b3417	EcoCyc	malP	reaction_equation	a debranched α-limit dextrin + n phosphate → n α-D-glucopyranose 1-phosphate
b3417	EcoCyc	malP	is_pseudogene	f
b3417	EcoCyc	malP	is_phantom_gene	f
b3417	EcoCyc	malP	evidence_html	Assay of protein purified to homogeneity [Chao69, Schwartz67, Schinzel91, Becker94, Schachtele78]Inferred from mutant phenotype [Dippel05]Assay of protein purified to homogeneity from its native host [Chao69]
b3417	EcoCyc	malP	is_insertion_element	f
b2611	EcoCyc	ypjD	description	cytochrome
b2611	EcoCyc	ypjD	summary_html	SummaryYpjD is an inner membrane protein with eight predicted transmembrane domains. The C terminus is located in the periplasm [Daley05].
b2611	EcoCyc	ypjD	product_type	polypeptide
b2611	EcoCyc	ypjD	is_pseudogene	f
b2611	EcoCyc	ypjD	is_phantom_gene	f
b2611	EcoCyc	ypjD	is_insertion_element	f
b4006	EcoCyc	purH	description	bifunctional AICAR transformylase/IMP cyclohydrolase
b4006	EcoCyc	purH	summary_html	SummaryIn bacteria and eukaryotes the last two reactions of the de novo purine biosynthetic pathway for IMP biosynthesis are sequentially catalyzed by a bifunctional enzyme containing aminoimidazole carboxamide ribonucleotide (AICAR) transformylase and IMP cyclohydrolase activities. To date, much of the biochemical and structural characterization has been done on the enzyme from organisms other t…
b4006	EcoCyc	purH	product_type	enzyme
b4006	EcoCyc	purH	ec_number	2.1.2.3
b4006	EcoCyc	purH	reaction_equation	a 10-formyltetrahydrofolate + 5-amino-1-(5-phospho-D-ribosyl)imidazole-4-carboxamide ⇄ a tetrahydrofolate + 5-formamido-1-(5-phospho-D-ribosyl)-imidazole-4-carboxamide
b4006	EcoCyc	purH	is_pseudogene	f
b4006	EcoCyc	purH	is_phantom_gene	f
b4006	EcoCyc	purH	evidence_html	Inferred by functional complementation [Aiba89]Inferred from genetic interaction [Aiba89]
b4006	EcoCyc	purH	is_insertion_element	f
b2009	EcoCyc	sbmC	description	DNA gyrase inhibitor
b2009	EcoCyc	sbmC	summary_html	SummarySbmC is an inhibitor of DNA gyrase-mediated DNA supercoiling [Nakanishi98] that inhibits the enzyme activity at an early step [Chatterji02]. Because this inhibitor interferes with DNA binding by gyrase, it also protects the cell from toxins that act via DNA damage caused by DNA-bound gyrase (e.g. the extrachromosomal CcdB and microcin B17 toxins and quinoline drugs) [Chatterji02, Chatterji…
b2009	EcoCyc	sbmC	product_type	polypeptide
b2009	EcoCyc	sbmC	is_pseudogene	f
b2009	EcoCyc	sbmC	is_phantom_gene	f
b2009	EcoCyc	sbmC	evidence_html	Inferred from experiment
b2009	EcoCyc	sbmC	is_insertion_element	f
b3956	EcoCyc	ppc	description	phosphoenolpyruvate carboxylase
b3956	EcoCyc	ppc	summary_html	SummaryPhosphoenolpyruvate (PEP) carboxylase (PPC) is a regulatory enzyme, which replenishes oxaloacetate in the tricarboxylic acid cycle [Kameshita79]. It is a unique allosteric enzyme in that it has many kinds of effectors, and has distinct binding sites for each. Cysteinyl, histidyl, lysyl and arginyl residues are essential for catalytic activity. PPC catalyzes the carboxylation of PEP to form…
b3956	EcoCyc	ppc	product_type	enzyme
b3956	EcoCyc	ppc	ec_number	4.1.1.31
b3956	EcoCyc	ppc	reaction_equation	phosphoenolpyruvate + hydrogencarbonate → oxaloacetate + phosphate
b3956	EcoCyc	ppc	is_pseudogene	f
b3956	EcoCyc	ppc	is_phantom_gene	f
b3956	EcoCyc	ppc	evidence_html	Assay of protein purified to homogeneity [Izui81, Izui83, Terada91]
b3956	EcoCyc	ppc	is_insertion_element	f
b4203	EcoCyc	rplI	description	50S ribosomal subunit protein L9
b4203	EcoCyc	rplI	summary_html	SummaryThe L9 protein is a component of the 50S subunit of the ribosome. L9 is universally conserved in eubacteria, but not in other domains of life; surprisingly, it is not essential. L9 appears to be involved in maintenance of the reading frame during translational pauses [Atkins09]. A model for the physiological function of L9 has been proposed [Naganathan15].L9 is part of the first reconstitu…
b4203	EcoCyc	rplI	product_type	polypeptide
b4203	EcoCyc	rplI	is_pseudogene	f
b4203	EcoCyc	rplI	is_phantom_gene	f
b4203	EcoCyc	rplI	component_html	50S ribosomal subunit:[RrlA][RrfA][RplA][RplB][RplC][RplD][RplE][RplF][(RplJ)([RplL]2)2][RplI][RplK][RplM][RplN][RplO][RplP][RplQ][RplR][RplS][RplT][RplU][RplV][RplW][RplX][RplY][RpmA][RpmB][RpmC][RpmD][RpmE][RpmF][RpmG][RpmH][RpmI][RpmJ]ribosome (summary available):[(RrsA)(RpsA)(RpsB)(RpsC)(RpsD)(RpsE)(RpsF)(RpsG)(RpsH)(RpsI)(RpsJ)(RpsK)(RpsL)(RpsM)(RpsN)(RpsO)(RpsP)(RpsQ)(RpsR)(RpsS)(RpsT)(RpsU…
b4203	EcoCyc	rplI	is_insertion_element	f
b1062	EcoCyc	pyrC	description	dihydroorotase
b1062	EcoCyc	pyrC	summary_html	SummaryDihydroorotase (PyrC) catalyzes the cyclization of carbamoyl-aspartate to dihydroorotate, the third reaction in the pathway for de novo biosynthesis of pyrimidine nucleotides. The enzyme is of particular interest because of its potential as an antimalarial drug target. The structure of dihydroorotase has been determined to 1.7 Å resolution. Each subunit has a TIM motif with eight parallel …
b1062	EcoCyc	pyrC	product_type	enzyme
b1062	EcoCyc	pyrC	ec_number	3.5.2.3
b1062	EcoCyc	pyrC	reaction_equation	(S)-dihydroorotate + H2O ⇄ N-carbamoyl-L-aspartate + H+
b1062	EcoCyc	pyrC	is_pseudogene	f
b1062	EcoCyc	pyrC	is_phantom_gene	f
b1062	EcoCyc	pyrC	evidence_html	Assay of protein purified to homogeneity [Washabaugh84, Washabaugh86, Brown91, Daniel96, Kim01a, Porter04, Lee07]
b1062	EcoCyc	pyrC	is_insertion_element	f
b1402	EcoCyc	insD-2	description	IS2 insertion element protein InsB
b1402	EcoCyc	insD-2	summary_html
b1402	EcoCyc	insD-2	product_type	polypeptide
b1402	EcoCyc	insD-2	is_pseudogene	f
b1402	EcoCyc	insD-2	is_phantom_gene	f
b1402	EcoCyc	insD-2	is_insertion_element	t
b4387	EcoCyc	ytjB	description	protein Smp
b4387	EcoCyc	ytjB	summary_html	SummarySmp is a membrane protein [Neuwald89]; Smp is a predicted bitopic inner membrane protein [Lomize17]. The signal sequence may also have a regulatory function; the mRNA encoding this region is predicted to have distinct secondary structure [Neuwald89]. Disruption of the smp gene affects lipoate metabolism, apparently due to effects on lplA transcription [Morris95]. Mutations in the signal se…
b4387	EcoCyc	ytjB	product_type	polypeptide
b4387	EcoCyc	ytjB	is_pseudogene	f
b4387	EcoCyc	ytjB	is_phantom_gene	f
b4387	EcoCyc	ytjB	is_insertion_element	f
b2852	EcoCyc	ygeH	description	putative transcriptional regulator YgeH
b2852	EcoCyc	ygeH	summary_html	SummaryygeH is located within a remnant of an ETT2 (type III secretion system) pathogenicity island that is fully present in pathogenic strains such as E. coli O157:H7 and at least partially present in most sequenced E. coli and Shigella strains [Ren04e]. ETT2 has been shown to contribute to pathogenesis [Ideses05]. Additional Citations: [Huttener14]
b2852	EcoCyc	ygeH	product_type	polypeptide
b2852	EcoCyc	ygeH	is_pseudogene	f
b2852	EcoCyc	ygeH	is_phantom_gene	f
b2852	EcoCyc	ygeH	evidence_html	Automated inference of function from sequence [PerezRueda04]
b2852	EcoCyc	ygeH	is_insertion_element	f
b1020	EcoCyc	phoH	description	ATP-binding protein PhoH
b1020	EcoCyc	phoH	summary_html	SummaryThe purified PhoH protein has ATP binding activity [Kim93a]. PhoH has similarity to the N-terminal domain of superfamily I helicases [Koonin96].A phoH mutant strain was tested in a phenotype microarray experiment [Zhou03a].Expression of phoH is inducible by phosphate starvation [Metcalf90].
b1020	EcoCyc	phoH	product_type	polypeptide
b1020	EcoCyc	phoH	is_pseudogene	f
b1020	EcoCyc	phoH	is_phantom_gene	f
b1020	EcoCyc	phoH	is_insertion_element	f
b0939	EcoCyc	elfD	description	putative fimbrial chaperone ElfD
b0939	EcoCyc	elfD	summary_html	SummaryycbQRSTUVF is a putative chaperone-usher fimbrial operon in E. coli K-12 [Zhai02, Korea10]. The operon is cryptic under normal laboratory conditions but when constitutive expression is induced in a strain that lacks the type 1 fimbrial complex the ycb operon promotes biofilm formation in minimal media on a variety of abiotic surfaces and produces numerous surface fimbrial structures that c…
b0939	EcoCyc	elfD	product_type	polypeptide
b0939	EcoCyc	elfD	is_pseudogene	f
b0939	EcoCyc	elfD	is_phantom_gene	f
b0939	EcoCyc	elfD	evidence_html	Human inference of function from sequence [Zhai02]Inferred from mutant phenotype [Korea10]
b0939	EcoCyc	elfD	is_insertion_element	f
b4121	EcoCyc	yjdF	description	conserved inner membrane protein YjdF
b4121	EcoCyc	yjdF	summary_html	SummaryYjdF is an inner membrane protein with six predicted transmembrane domains. The C terminus is located in the cytoplasm [Daley05].
b4121	EcoCyc	yjdF	product_type	polypeptide
b4121	EcoCyc	yjdF	is_pseudogene	f
b4121	EcoCyc	yjdF	is_phantom_gene	f
b4121	EcoCyc	yjdF	is_insertion_element	f
b3110	EcoCyc	cyuP	description	putative D/L-serine transporter
b3110	EcoCyc	cyuP	summary_html	SummaryCyuP is implicated in L-cysteine detoxification in E. coli K-12.The growth retarding effect of L-cysteine is more pronounced in a ΔcyuP strain compared to wild type; a ΔcyuP strain grown in the presence of L-cysteine produces significantly less hydrogen sulfide than wild type [Shimada16]. Under anaerobic conditions, a ΔcyuP mutant does not show cysteine-dependent production of sulfide [Lod…
b3110	EcoCyc	cyuP	product_type	polypeptide
b3110	EcoCyc	cyuP	is_pseudogene	f
b3110	EcoCyc	cyuP	is_phantom_gene	f
b3110	EcoCyc	cyuP	is_insertion_element	f
b3599	EcoCyc	mtlA	description	mannitol-specific PTS enzyme II
b3599	EcoCyc	mtlA	summary_html	SummaryMtlA, the mannitol PTS permease, belongs to the functional superfamily of the phosphoenolpyruvate (PEP)-dependent, sugar transporting phosphotransferase system (PTSsugar). The PTSsugar transports and simultaneously phosphorylates its sugar substrates in a process called group translocation (reviewed in [Postma93]). MtlA takes up exogenous mannitol, releasing the phosphate ester, mannitol-1…
b3599	EcoCyc	mtlA	product_type	transporter
b3599	EcoCyc	mtlA	ec_number	2.7.1.197
b3599	EcoCyc	mtlA	reaction_equation	WG.Load('/tmp/ptools-images/ECOLI/TRANS-RXN-156_TRANSPORT-RXN_IRREVERSIBLE.wg', 'WG_TRANS_RXN_156_TRANSPORT_RXN_IRREVERSIBLE-div');
b3599	EcoCyc	mtlA	is_pseudogene	f
b3599	EcoCyc	mtlA	is_phantom_gene	f
b3599	EcoCyc	mtlA	evidence_html	Human inference of function from sequence [Lee83]Inferred from genetic interaction [Lengeler75]Assay of protein purified to homogeneity from its native host [Jacobson83, Roossien84]Inferred from mutant phenotype [Grisafi89]
b3599	EcoCyc	mtlA	is_insertion_element	f
b0270	EcoCyc	yagG	description	putative D-xylonate transporter YagG
b0270	EcoCyc	yagG	summary_html	SummaryyagGH is predicted to be a member of the XylR regulon; its products may mediate transport (YagG) and hydrolysis (YagH) of xylooligosaccharides; putative XylR and CRP binding sites are identified upstream of yagGH [Laikova01]. yagG may be part of a single yagEFGH operon which is under control of XynR - the regulator of xylonate catabolism; YagG is a putative D-xylonate uptake transporter [S…
b0270	EcoCyc	yagG	product_type	polypeptide
b0270	EcoCyc	yagG	is_pseudogene	f
b0270	EcoCyc	yagG	is_phantom_gene	f
b0270	EcoCyc	yagG	is_insertion_element	f
b0406	EcoCyc	tgt	description	tRNA-guanine transglycosylase
b0406	EcoCyc	tgt	summary_html	SummarytRNA-guanine transglycosylase catalyzes the post-transcriptional base exchange reaction involved in the incorporation of the modified base queuine at the wobble position 34 of tRNAs with GUN anticodons (Asp, Asn, His and Tyr).The enzyme can form a homohexamer, a dimer of Tgt homotrimers [Garcia93]. Homotrimerization exhibits concentration dependence [Reuter95].The catalytic mechanism of th…
b0406	EcoCyc	tgt	product_type	enzyme
b0406	EcoCyc	tgt	ec_number	2.4.2.29
b0406	EcoCyc	tgt	reaction_equation	a guanine34 in tRNA + preQ1 → a 7-aminomethyl-7-deazaguanosine34 in tRNA + guanine
b0406	EcoCyc	tgt	is_pseudogene	f
b0406	EcoCyc	tgt	is_phantom_gene	f
b0406	EcoCyc	tgt	evidence_html	Assay of protein purified to homogeneity [GoodenoughLashu03, Kittendorf03, Garcia09, Garcia93, Eric11]
b0406	EcoCyc	tgt	is_insertion_element	f
b0479	EcoCyc	fsr	description	fosmidomycin efflux pump
b0479	EcoCyc	fsr	summary_html	SummaryFsr is a putative fosmidomycin efflux protein. Expression of cloned fsr in a wild-type strain of E. coli K-12 confers resistance to this antibiotic; Fsr contains 12 putative transmembrane regions [Fujisaki96]. Expression of cloned mdtG in a K-12 strain which lacks the major efflux pump permease AcrB (E. coli KAM3; see [Hirakawa03]) results in a 32-fold increase in resistance to fosmidomyci…
b0479	EcoCyc	fsr	product_type	transporter
b0479	EcoCyc	fsr	reaction_equation	WG.Load('/tmp/ptools-images/ECOLI/TRANS-RXN-41_TRANSPORT-RXN_IRREVERSIBLE.wg', 'WG_TRANS_RXN_41_TRANSPORT_RXN_IRREVERSIBLE-div');
b0479	EcoCyc	fsr	is_pseudogene	f
b0479	EcoCyc	fsr	is_phantom_gene	f
b0479	EcoCyc	fsr	evidence_html	Reaction enhanced in mutant [Fujisaki96]Human inference of function from sequence [Fujisaki96]
b0479	EcoCyc	fsr	is_insertion_element	f
b0397	EcoCyc	sbcC	description	ATP dependent, structure specific DNA nuclease - SbcC subunit
b0397	EcoCyc	sbcC	summary_html	SummaryAn sbcC mutation (sbcC201) overcomes the inviability of long palindromic nucleotide sequences [Chalker88]. sbcC and sbcD form an operon in E. coli K-12 [Gibson92].SbcC is a member of the SMC (structural maintenance of chromosomes) family and contains conserved ATP binding motifs at each terminus and an internal coiled-coil domain interrupted by a central spacer which contains a half zinc-f…
b0397	EcoCyc	sbcC	product_type	polypeptide
b0397	EcoCyc	sbcC	ec_number	3.1.11.-
b0397	EcoCyc	sbcC	reaction_equation	DNAn + ATP → (deoxynucleotides)(n-1) + a 2'-deoxyribonucleoside 5'-monophosphate + ADP + phosphate
b0397	EcoCyc	sbcC	is_pseudogene	f
b0397	EcoCyc	sbcC	is_phantom_gene	f
b0397	EcoCyc	sbcC	component_html	ATP dependent structure specific DNA nuclease (extended summary available):[SbcC][SbcD]
b0397	EcoCyc	sbcC	is_insertion_element	f
b3905	EcoCyc	rhaS	description	transcriptional activator RhaS
b3905	EcoCyc	rhaS	summary_html	Citations: [Tobin87, Plunkett93, Egan93, Via96, Maciag11]
b3905	EcoCyc	rhaS	product_type	protein
b3905	EcoCyc	rhaS	reaction_equation	RhaS + L-rhamnose ↔ RhaS-rhamnose
b3905	EcoCyc	rhaS	is_pseudogene	f
b3905	EcoCyc	rhaS	is_phantom_gene	f
b3905	EcoCyc	rhaS	component_html	RhaS-L-rhamnose DNA-binding transcriptional activator (extended summary available):[(RhaS)2][L-rhamnose]
b3905	EcoCyc	rhaS	is_insertion_element	f
b0840	EcoCyc	deoR	description	DNA-binding transcriptional repressor DeoR
b0840	EcoCyc	deoR	summary_html	SummaryThe transcriptional repressor DeoR, for "Deoxyribose Regulator," is involved in the negative expression of genes related to transport and catabolism of deoxyribonucleoside nucleotides [HammerJespersen75, Short84, Barbier85, ValentinHansen86, Bremer88, ValentinHansen86, Bremer90, Amouyal89, Dandanell91, MunchPetersen90]. DeoR belongs to the DeoR family of transcriptional regulators [Valenti…
b0840	EcoCyc	deoR	product_type	polypeptide
b0840	EcoCyc	deoR	is_pseudogene	f
b0840	EcoCyc	deoR	is_phantom_gene	f
b0840	EcoCyc	deoR	evidence_html	Inferred from experiment
b0840	EcoCyc	deoR	is_insertion_element	f
b4725	EcoCyc	rseD	description	leader peptide
b4725	EcoCyc	rseD	summary_html	SummaryTranslation of rpoE, which encodes the extracytoplasmic stress response sigma factor σE, is coupled to the translation of the rpoE leader peptide, RseD. If translational coupling is eliminated, translation of rpoE is reduced by more than 50% [Yakhnin17]. Additional Citations: [Missiakas97, Raina95]
b4725	EcoCyc	rseD	product_type	polypeptide
b4725	EcoCyc	rseD	is_pseudogene	f
b4725	EcoCyc	rseD	is_phantom_gene	f
b4725	EcoCyc	rseD	is_insertion_element	f
b1611	EcoCyc	fumC	description	fumarase C
b1611	EcoCyc	fumC	summary_html	SummaryFumarase C (FumC) is one of three fumarase isozymes participating in the TCA cycle. FumC is a tetrameric protein and belongs to the class II fumarases [Woods88].Crystal structures of fumarase C have been solved, allowing identification of the active site and a potential activator binding site [Weaver95, Weaver96, Weaver97, Estevez02, Weaver05]. What was thought to be an activator binding s…
b1611	EcoCyc	fumC	product_type	enzyme
b1611	EcoCyc	fumC	ec_number	4.2.1.2
b1611	EcoCyc	fumC	reaction_equation	(S)-malate ⇄ fumarate + H2O
b1611	EcoCyc	fumC	is_pseudogene	f
b1611	EcoCyc	fumC	is_phantom_gene	f
b1611	EcoCyc	fumC	evidence_html	Assay of unpurified protein [Woods88]Assay of protein purified to homogeneity [Weaver93, Weaver96, Rose04]
b1611	EcoCyc	fumC	is_insertion_element	f
b0670	EcoCyc	glnU	description	tRNA-Gln(UUG)
b0670	EcoCyc	glnU	summary_html	SummarytRNA(glnU) is one of four glutamine tRNAs.tRNAs are the adapters that allow synthesis of proteins from mRNAs. Each tRNA carries a specific amino acid to the ribosome for protein synthesis. There, the tRNA recognizes an RNA codon with its own three-nucleotide anticodon, thus allowing synthesis of a specific peptide based on an mRNA template.tRNAs are processed to their active, mature forms …
b0670	EcoCyc	glnU	product_type	RNA
b0670	EcoCyc	glnU	reaction_equation	a tRNAGln + L-glutamine + ATP → an L-glutaminyl-[tRNAGln] + AMP + diphosphate
b0670	EcoCyc	glnU	is_pseudogene	f
b0670	EcoCyc	glnU	is_phantom_gene	f
b0670	EcoCyc	glnU	evidence_html	Traceable author statement [Siekevitz81]
b0670	EcoCyc	glnU	is_insertion_element	f
b1142	EcoCyc	ymfH	description	e14 prophage; protein YmfH
b1142	EcoCyc	ymfH	summary_html	SummaryNo information about this protein was found by a literature search conducted on June 20, 2007.
b1142	EcoCyc	ymfH	product_type	polypeptide
b1142	EcoCyc	ymfH	is_pseudogene	f
b1142	EcoCyc	ymfH	is_phantom_gene	f
b1142	EcoCyc	ymfH	is_insertion_element	f
b3444	EcoCyc	insA-6	description	IS1 protein InsA
b3444	EcoCyc	insA-6	summary_html
b3444	EcoCyc	insA-6	product_type	polypeptide
b3444	EcoCyc	insA-6	is_pseudogene	f
b3444	EcoCyc	insA-6	is_phantom_gene	f
b3444	EcoCyc	insA-6	is_insertion_element	t
b0787	EcoCyc	ybhM	description	Bax1-I family protein YbhM
b0787	EcoCyc	ybhM	summary_html	SummaryNo information about this protein was found by a literature search conducted on May 5, 2016.
b0787	EcoCyc	ybhM	product_type	polypeptide
b0787	EcoCyc	ybhM	is_pseudogene	f
b0787	EcoCyc	ybhM	is_phantom_gene	f
b0787	EcoCyc	ybhM	is_insertion_element	f
b2171	EcoCyc	yeiP	description	elongation factor P family protein
b2171	EcoCyc	yeiP	summary_html	SummarySequence analysis suggests that YeiP may contain β-barrel structure(s) [Zhai02]. YeiP is an uncharacterized member of the UniProt Elongation factor P family
b2171	EcoCyc	yeiP	product_type	polypeptide
b2171	EcoCyc	yeiP	is_pseudogene	f
b2171	EcoCyc	yeiP	is_phantom_gene	f
b2171	EcoCyc	yeiP	is_insertion_element	f
b2166	EcoCyc	psuK	description	putative pseudouridine kinase
b2166	EcoCyc	psuK	summary_html	SummaryYeiC from the uropathogenic E. coli UTI89 is a pseudouridine kinase; yeiC is the most highly induced gene when UTI89 is grown on human urine [Preumont08].E. coli strains B and W were shown to contain a pseudouridine kinase activity and are able to grow on pseudouridine as the sole source of pyrimidine [Solomon71].PscK: "pseudouridine catabolism, kinase"PsuK: "pseudouridine catabolism, kina…
b2166	EcoCyc	psuK	product_type	enzyme
b2166	EcoCyc	psuK	ec_number	2.7.1.83
b2166	EcoCyc	psuK	reaction_equation	pseudouridine + ATP → pseudouridine 5'-phosphate + ADP + H+
b2166	EcoCyc	psuK	is_pseudogene	f
b2166	EcoCyc	psuK	is_phantom_gene	f
b2166	EcoCyc	psuK	evidence_html	Human inference of function from sequence [Preumont08]
b2166	EcoCyc	psuK	is_insertion_element	f
b4207	EcoCyc	fklB	description	FKBP-type peptidyl-prolyl
b4207	EcoCyc	fklB	summary_html	SummaryThe FklB protein is a periplasmic FKBP (FK506 binding protein)-type peptidyl-prolyl cis/trans-isomerase (PPIase).Purified FklB (from E. coli K-12 HB101) is a dimer in solution; the enzyme shows a preference for substrate with a hydrophobic side chain in position P1 (eg Suc-Ala-Leu-Pro-Phe) and also for a lysyl residue at this position (Suc-Ala-Lys-Pro-Phe); PPIase activity is inhibited in …
b4207	EcoCyc	fklB	product_type	enzyme
b4207	EcoCyc	fklB	ec_number	5.2.1.8
b4207	EcoCyc	fklB	reaction_equation	a [protein]-L-proline (ω = 180)[periplasm] ⇄ a [protein]-L-proline (ω = 0)[periplasm]
b4207	EcoCyc	fklB	is_pseudogene	f
b4207	EcoCyc	fklB	is_phantom_gene	f
b4207	EcoCyc	fklB	is_insertion_element	f
b3253	EcoCyc	yhdH	description	acrylyl-CoA reductase
b3253	EcoCyc	yhdH	summary_html	SummaryLike certain other members of the MDR012 medium-chain dehydrogenase/reductase protein family, purified YhdH has NADPH-dependent acrylyl-CoA reductase activity [Asao13]. The physiological role of YhdH in E. coli is unknown.Crystal structures of YhdH both alone and in complex with NADP were solved at 2.25 and 2.6 Å resolution, respectively. The structures do not indicate the presence of a Zn…
b3253	EcoCyc	yhdH	product_type	enzyme
b3253	EcoCyc	yhdH	ec_number	1.3.1.84
b3253	EcoCyc	yhdH	reaction_equation	acryloyl-CoA + NADPH + H+ → propanoyl-CoA + NADP+
b3253	EcoCyc	yhdH	is_pseudogene	f
b3253	EcoCyc	yhdH	is_phantom_gene	f
b3253	EcoCyc	yhdH	evidence_html	Assay of protein purified to homogeneity [Asao13]
b3253	EcoCyc	yhdH	is_insertion_element	f
b0220	EcoCyc	ivy	description	periplasmic chaperone, inhibitor of vertebrate C-type lysozyme
b0220	EcoCyc	ivy	summary_html	SummaryIvy acts as a homodimer that specifically binds and inhibits vertebrate C-type lysozyme, behaving like a slow tight binding inhibitor with a Ki of about 1 nM [Monchois01]. Overproduction of Ivy stabilises a highly unstable MBP mutant; purified Ivy inhibits the aggregation of lactate dehydrogenase [Lennon15].Ivy has a signal peptide that is cleaved from the mature protein [Wasinger98].Cryst…
b0220	EcoCyc	ivy	product_type	protein
b0220	EcoCyc	ivy	is_pseudogene	f
b0220	EcoCyc	ivy	is_phantom_gene	f
b0220	EcoCyc	ivy	evidence_html	Assay of protein purified to homogeneity [Monchois01, Lennon15]
b0220	EcoCyc	ivy	is_insertion_element	f
b4031	EcoCyc	xylE	description	D-xylose:H
b4031	EcoCyc	xylE	summary_html	SummaryXylE is a D-xylose/proton symporter, one of two systems in E. coli K-12 responsible for the uptake of D-xylose - the other being the ATP-dependent ABC transporter XylFGH. The cloned xylE gene has been shown to complement xylE mutants in vivo [Davis87]. XylE-mediated transport in whole cells is inhibited by protonophores and elicits an alkaline pH change [Lam80]. Experiments using xylE and …
b4031	EcoCyc	xylE	product_type	transporter
b4031	EcoCyc	xylE	reaction_equation	WG.Load('/tmp/ptools-images/ECOLI/TRANS-RXN-30_TRANSPORT-RXN_IRREVERSIBLE.wg', 'WG_TRANS_RXN_30_TRANSPORT_RXN_IRREVERSIBLE-div');
b4031	EcoCyc	xylE	is_pseudogene	f
b4031	EcoCyc	xylE	is_phantom_gene	f
b4031	EcoCyc	xylE	evidence_html	Inferred by functional complementation [Davis87]Reaction blocked in mutant [Davis87]Human inference of function from sequence [Griffith92]
b4031	EcoCyc	xylE	is_insertion_element	f
b0847	EcoCyc	ybjL	description	putative transport protein YbjL
b0847	EcoCyc	ybjL	summary_html	SummaryWhile wild-type E. coli shows significantly decreased swarming motility upon exposure to volatile organic compounds (VOCs) produced by Bacillus subtilis, a ybjL null mutant shows no significant difference in swarming motility upon VOC treatment [Kim13f].
b0847	EcoCyc	ybjL	product_type	polypeptide
b0847	EcoCyc	ybjL	is_pseudogene	f
b0847	EcoCyc	ybjL	is_phantom_gene	f
b0847	EcoCyc	ybjL	is_insertion_element	f
b3036	EcoCyc	ygiA	description	putative protein YgiA
b3036	EcoCyc	ygiA	summary_html	SummaryNo information about this protein was found by a literature search conducted on May 16, 2007. Citations: [Dhamdhere10]
b3036	EcoCyc	ygiA	product_type	polypeptide
b3036	EcoCyc	ygiA	is_pseudogene	f
b3036	EcoCyc	ygiA	is_phantom_gene	f
b3036	EcoCyc	ygiA	is_insertion_element	f
b4401	EcoCyc	arcA	description	DNA-binding transcriptional dual regulator ArcA
b4401	EcoCyc	arcA	summary_html	Citations: [Drury85, Pao95, Parkinson92, Stock90, Parkinson93, Alexeeva03, Cho06, Compan94]
b4401	EcoCyc	arcA	product_type	polypeptide
b4401	EcoCyc	arcA	reaction_equation	ArcA + ArcB-Phis717 → ArcA-Pasp54 + ArcB
b4401	EcoCyc	arcA	is_pseudogene	f
b4401	EcoCyc	arcA	is_phantom_gene	f
b4401	EcoCyc	arcA	evidence_html	Gene expression analysis [Cho06]Assay of protein purified to homogeneity [Cho06]Automated inference of function from sequence [Drury85]
b4401	EcoCyc	arcA	is_insertion_element	f
b2509	EcoCyc	xseA	description	exodeoxyribonuclease VII subunit XseA
b2509	EcoCyc	xseA	summary_html	SummaryXseA is the large subunit of exonuclease VII [Vales82].The ciprofloxacin resistance is diminished in cells lacking the xseA gene [Sharma17a]. Additional Citations: [Hutchings00]
b2509	EcoCyc	xseA	product_type	polypeptide
b2509	EcoCyc	xseA	ec_number	3.1.11.6
b2509	EcoCyc	xseA	reaction_equation	a single stranded DNA + H2O → a ribonucleoside 5'-monophosphate + a single-stranded oligodeoxyribonucleotide
b2509	EcoCyc	xseA	is_pseudogene	f
b2509	EcoCyc	xseA	is_phantom_gene	f
b2509	EcoCyc	xseA	component_html	exodeoxyribonuclease VII (extended summary available):[XseA][XseB]4
b2509	EcoCyc	xseA	is_insertion_element	f
b1374	EcoCyc	pinR	description	Rac prophage; putative site-specific recombinase
b1374	EcoCyc	pinR	summary_html	SummaryNo information about this protein was found by a literature search conducted on September 10, 2008.
b1374	EcoCyc	pinR	product_type	polypeptide
b1374	EcoCyc	pinR	is_pseudogene	f
b1374	EcoCyc	pinR	is_phantom_gene	f
b1374	EcoCyc	pinR	is_insertion_element	f
b2699	EcoCyc	recA	description	DNA recombination/repair protein RecA
b2699	EcoCyc	recA	summary_html	SummaryIn Escherichia coli K-12, RecA serves a variety of biochemical functions: RecA functions in homologous recombination by catalyzing DNA strand exchange reactions; it serves as a regulatory protein to induce the SOS response to DNA damage by its action on the repressor protein LexA; and it is a required component for the mutagenic bypass of DNA lesions during the SOS response [Kuzminov99, Co…
b2699	EcoCyc	recA	product_type	polypeptide
b2699	EcoCyc	recA	reaction_equation	a Chi-site containing double stranded DNA with a blunt end + ATP + DNA recombination/repair protein RecA + H2O → a double stranded DNA with a RecA protein loaded 3' overhang + ADP + phosphate + H+
b2699	EcoCyc	recA	is_pseudogene	f
b2699	EcoCyc	recA	is_phantom_gene	f
b2699	EcoCyc	recA	evidence_html	Inferred from mutant phenotype [Emmerson68]Inferred by functional complementation [Emmerson68]
b2699	EcoCyc	recA	is_insertion_element	f
b2853	EcoCyc	ygeI	description	protein YgeI
b2853	EcoCyc	ygeI	summary_html	SummaryygeI is located within a remnant of an ETT2 (type III secretion system) pathogenicity island that is fully present in pathogenic strains such as E. coli O157:H7 and at least partially present in most sequenced E. coli and Shigella strains [Ren04c]. ETT2 has been shown to contribute to pathogenesis [Ideses05].
b2853	EcoCyc	ygeI	product_type	polypeptide
b2853	EcoCyc	ygeI	is_pseudogene	f
b2853	EcoCyc	ygeI	is_phantom_gene	f
b2853	EcoCyc	ygeI	is_insertion_element	f
b3764	EcoCyc	maoP	description	macrodomain Ori protein
b3764	EcoCyc	maoP	summary_html	SummaryThe MaoP protein and the maoS site, which is located in the intergenic region upstream of maoP, are involved in the organization of the Ori macrodomain. Together, they constrain the mobility of the Ori macrodomain [Valens16]. MaoP was identified in a phylogenetic screen that found proteins containing domains that only occur in organisms that also contain a Dam methyltransferase [Brezellec0…
b3764	EcoCyc	maoP	product_type	polypeptide
b3764	EcoCyc	maoP	is_pseudogene	f
b3764	EcoCyc	maoP	is_phantom_gene	f
b3764	EcoCyc	maoP	evidence_html	Inferred from mutant phenotype [Valens16]
b3764	EcoCyc	maoP	is_insertion_element	f
b2780	EcoCyc	pyrG	description	CTP synthetase
b2780	EcoCyc	pyrG	summary_html	SummaryCTP synthetase catalyzes the glutamine- or ammonia-dependent synthesis of CTP from UTP, the final step in the de novo biosynthesis of CTP. The activity of the enzyme is controlled in multiple ways: product inhibition by CTP [Long67] (including by polymerization [Barry14]), positive cooperativity for its substrates, ATP and UTP [Long67, Levitzki69, Levitzki72a], and concentration-dependent …
b2780	EcoCyc	pyrG	product_type	enzyme
b2780	EcoCyc	pyrG	ec_number	6.3.4.2
b2780	EcoCyc	pyrG	reaction_equation	ATP + UTP + L-glutamine + H2O → ADP + CTP + L-glutamate + phosphate + 2 H+
b2780	EcoCyc	pyrG	is_pseudogene	f
b2780	EcoCyc	pyrG	is_phantom_gene	f
b2780	EcoCyc	pyrG	evidence_html	Assay of partially-purified protein [Scheit82]Inferred from direct assay [Barry14]Assay of protein purified to homogeneity [Lewis89, Weng86, Weng87, Robertson92, Robertson95, Bearne01, Iyengar03, Simard03, MacDonnell04, Lunn04, Endrizzi05, MacLeod06, Lunn08, Robertson93, Habrian16, McCluskey16, McCluskey18]
b2780	EcoCyc	pyrG	is_insertion_element	f
b3637	EcoCyc	rpmB	description	50S ribosomal subunit protein L28
b3637	EcoCyc	rpmB	summary_html	SummaryThe L28 protein is a component of the 50S subunit of the ribosome and is required for ribosome assembly [Maguire97, Maguire97a, Maguire97b].L28 interacts with 23S rRNA [Skold81, Herold87, Chistyakov89, Osswald90, Urlaub95, WittmannLiebold95] and crosslinks to L9 [Walleczek89a, Redl89, Walleczek89]. L15 and L17 stimulate the interaction of L28 with 23S rRNA [Herold87]. L28 is phosphorylated…
b3637	EcoCyc	rpmB	product_type	polypeptide
b3637	EcoCyc	rpmB	is_pseudogene	f
b3637	EcoCyc	rpmB	is_phantom_gene	f
b3637	EcoCyc	rpmB	component_html	50S ribosomal subunit:[RrlA][RrfA][RplA][RplB][RplC][RplD][RplE][RplF][(RplJ)([RplL]2)2][RplI][RplK][RplM][RplN][RplO][RplP][RplQ][RplR][RplS][RplT][RplU][RplV][RplW][RplX][RplY][RpmA][RpmB][RpmC][RpmD][RpmE][RpmF][RpmG][RpmH][RpmI][RpmJ]ribosome (summary available):[(RrsA)(RpsA)(RpsB)(RpsC)(RpsD)(RpsE)(RpsF)(RpsG)(RpsH)(RpsI)(RpsJ)(RpsK)(RpsL)(RpsM)(RpsN)(RpsO)(RpsP)(RpsQ)(RpsR)(RpsS)(RpsT)(RpsU…
b3637	EcoCyc	rpmB	is_insertion_element	f
b2914	EcoCyc	rpiA	description	ribose-5-phosphate isomerase A
b2914	EcoCyc	rpiA	summary_html	SummaryThere are two physically and genetically distinct ribose-5-phosphate isomerases present in E. coli [David70, Skinner71]. The constitutive ribose-5-phosphate isomerase A (RpiA) normally accounts for more than 99% of the ribose-5-phosphate isomerase activity in the cell and functions in the pentose phosphate pathway (non-oxidative branch) [Skinner71]. The inducible ribose-5-phosphate isomera…
b2914	EcoCyc	rpiA	product_type	enzyme
b2914	EcoCyc	rpiA	ec_number	5.3.1.6
b2914	EcoCyc	rpiA	reaction_equation	D-ribose 5-phosphate ⇄ D-ribulose 5-phosphate
b2914	EcoCyc	rpiA	is_pseudogene	f
b2914	EcoCyc	rpiA	is_phantom_gene	f
b2914	EcoCyc	rpiA	evidence_html	Assay of partially-purified protein [David70, Essenberg75, HoveJensen93]Inferred from direct assay [Zhang03]
b2914	EcoCyc	rpiA	is_insertion_element	f
b2723	EcoCyc	hycC	description	formate hydrogenlyase subunit HycC
b2723	EcoCyc	hycC	summary_html	SummaryThe hycBCDEFG genes in E.coli K-12 encode the hydrogenase component (hydrogenase 3) of the formate hydrogenlyase complex. hycC encodes an extremely hydrophobic protein with 12 to 16 predicted transmembrane domains. The protein sequence has homology with one of the subunits of NADH:ubiquinone oxidoreductase of the respiratory chain [Bohm90, Sawers04]. Additional Citations: [Hopper94, Rossma…
b2723	EcoCyc	hycC	product_type	polypeptide
b2723	EcoCyc	hycC	reaction_equation	a reduced hydrogenase 3 + H+ → an oxidized hydrogenase 3 + H2
b2723	EcoCyc	hycC	is_pseudogene	f
b2723	EcoCyc	hycC	is_phantom_gene	f
b2723	EcoCyc	hycC	component_html	hydrogenase 3 (extended summary available):[HycD][HycC][HycF][HycG][HycB][HycE]formate hydrogenlyase complex (extended summary available):[FdhF][(HycD)(HycC)(HycF)(HycG)(HycB)(HycE)]
b2723	EcoCyc	hycC	is_insertion_element	f
b0224	EcoCyc	yafK	description	L,D-transpeptidase domain-containing protein YafK
b0224	EcoCyc	yafK	summary_html	SummaryYafK of enteroaggregative E. coli is required for development of biofilms and for wild-type transcription of genes for type II aggregative adherence fimbriae components [Sheikh01]. YafK of enteroaggregative E. coli is suggested to be secreted [Sheikh01].
b0224	EcoCyc	yafK	product_type	polypeptide
b0224	EcoCyc	yafK	is_pseudogene	f
b0224	EcoCyc	yafK	is_phantom_gene	f
b0224	EcoCyc	yafK	evidence_html	Inferred by a human based on computational evidence [Sheikh01]
b0224	EcoCyc	yafK	is_insertion_element	f
b3642	EcoCyc	pyrE	description	orotate phosphoribosyltransferase
b3642	EcoCyc	pyrE	summary_html	SummaryOrotate phosphoribosyltransferase (PyrE) catalyzes the transfer of the phosphoribosyl moiety to the pyrimidine ring in the de novo biosynthesis of pyrimidine nucleotides.A crystal structure of PyrE has been solved [Aghajari94, Henriksen96].Expression of PyrE is regulated in response to UTP levels by transcriptional attenuation at a terminator structure between the rph and pyrE genes in the…
b3642	EcoCyc	pyrE	product_type	enzyme
b3642	EcoCyc	pyrE	ec_number	2.4.2.10
b3642	EcoCyc	pyrE	reaction_equation	orotidine 5'-phosphate + diphosphate ⇄ 5-phospho-α-D-ribose 1-diphosphate + orotate
b3642	EcoCyc	pyrE	is_pseudogene	f
b3642	EcoCyc	pyrE	is_phantom_gene	f
b3642	EcoCyc	pyrE	evidence_html	Assay of unpurified protein [Christopherson78]Assay of partially-purified protein [Shimosaka84]Assay of protein purified to homogeneity [Dodin81, Poulsen83, Shimosaka85]
b3642	EcoCyc	pyrE	is_insertion_element	f
b3144	EcoCyc	yraJ	description	putative fimbrial usher protein YraJ
b3144	EcoCyc	yraJ	summary_html	SummaryyraHIJK is a putative chaperone-usher fimbrial operon in E.coli K-12 [Korea10]. The operon is cryptic under normal laboratory conditions but when constitutive expression is induced in a strain that lacks the type 1 fimbrial complex the yra operon promotes adhesion to eukaryotic epithelial cells (T4 bladder cells) [Korea10]. Expression of the yra operon is regulated by the global regulators…
b3144	EcoCyc	yraJ	product_type	polypeptide
b3144	EcoCyc	yraJ	is_pseudogene	f
b3144	EcoCyc	yraJ	is_phantom_gene	f
b3144	EcoCyc	yraJ	evidence_html	Inferred from mutant phenotype [Korea10]Human inference of function from sequence [Korea10]
b3144	EcoCyc	yraJ	is_insertion_element	f
b1229	EcoCyc	tpr	description	protamine-like protein
b1229	EcoCyc	tpr	summary_html	SummaryTpr is a basic protein with similarity to protamines [Altman81]. [Hemm08] were unable to detect expression of SPA-tagged Tpr.The essentiality of tpr is unclear; mutants in the Keio collection appear to contain a partial duplication [Yamamoto09].Tpr: "tRNA followed by protamine-like protein" [Altman81] Additional Citations: [Rossi81, Bosl91, Ow02, Neidhardt96]
b1229	EcoCyc	tpr	product_type	polypeptide
b1229	EcoCyc	tpr	is_pseudogene	f
b1229	EcoCyc	tpr	is_phantom_gene	f
b1229	EcoCyc	tpr	is_insertion_element	f
b1580	EcoCyc	rspB	description	putative zinc-binding dehydrogenase RspB
b1580	EcoCyc	rspB	summary_html	SummaryrspA and rspB are encoded in an operon [Huisman94].RspB: "regulatory in stationary phase" [Huisman94]
b1580	EcoCyc	rspB	product_type	polypeptide
b1580	EcoCyc	rspB	is_pseudogene	f
b1580	EcoCyc	rspB	is_phantom_gene	f
b1580	EcoCyc	rspB	is_insertion_element	f
b4330	EcoCyc	yjiH	description	Gate family protein YjiH
b4330	EcoCyc	yjiH	summary_html	SummaryNo information about this protein was found by a literature search conducted on April 9, 2008.
b4330	EcoCyc	yjiH	product_type	polypeptide
b4330	EcoCyc	yjiH	is_pseudogene	f
b4330	EcoCyc	yjiH	is_phantom_gene	f
b4330	EcoCyc	yjiH	is_insertion_element	f
b3903	EcoCyc	rhaA	description	L-rhamnose isomerase
b3903	EcoCyc	rhaA	summary_html	SummaryL-rhamnose isomerase catalyzes the first step in the utilization of the deoxyhexose sugar rhamnose.L-rhamnose isomerase is also capable of using L-lyxose as a substrate. With L-lyxose isomerase activity and activation of L-xylulose kinase, E. coli is able to metabolize the uncommon sugar, L-lyxose [Badia91, Sanchez94].Crystal structures of L-rhamnose isomerase have been determined. Despite…
b3903	EcoCyc	rhaA	product_type	enzyme
b3903	EcoCyc	rhaA	ec_number	5.3.1.14
b3903	EcoCyc	rhaA	reaction_equation	β-L-rhamnopyranose ⇄ keto-L-rhamnulose
b3903	EcoCyc	rhaA	is_pseudogene	f
b3903	EcoCyc	rhaA	is_phantom_gene	f
b3903	EcoCyc	rhaA	evidence_html	Assay of unpurified protein [Badia89]Assay of partially-purified protein [Takagi64, Badia91]Reaction blocked in mutant [Power67]
b3903	EcoCyc	rhaA	is_insertion_element	f
b3350	EcoCyc	kefB	description	K
b3350	EcoCyc	kefB	summary_html	SummaryKefB and KefC are two independent glutathione-regulated potassium efflux systems, which play a role in protecting the cell from electrophile toxicity. Mutations in kefB and kefC affect potassium efflux at neutral pH, can be complemented by the cloned genes and probably function via potassium/proton antiport [Booth85, Bakker87]. Potassium efflux by KefB or KefC is activated by adducts forme…
b3350	EcoCyc	kefB	product_type	transporter
b3350	EcoCyc	kefB	reaction_equation	WG.Load('/tmp/ptools-images/ECOLI/TRANS-RXN-42_TRANSPORT-RXN_IRREVERSIBLE.wg', 'WG_TRANS_RXN_42_TRANSPORT_RXN_IRREVERSIBLE-div');
b3350	EcoCyc	kefB	is_pseudogene	f
b3350	EcoCyc	kefB	is_phantom_gene	f
b3350	EcoCyc	kefB	evidence_html	Reaction blocked in mutant [Booth85]Inferred by functional complementation [Bakker87]
b3350	EcoCyc	kefB	is_insertion_element	f
b3179	EcoCyc	rlmE	description	23S rRNA 2'-
b3179	EcoCyc	rlmE	summary_html	SummaryRlmE is the methyltransferase responsible for methylation of 23S rRNA at the 2'-O position of the ribose at the universally conserved U2552 nucleotide [Caldas00a]. In vitro, the enzyme is active on ribosomes and the 50S ribosomal subunit, but not free rRNA [Caldas00a, Bugl00]. The 45S ribosomal subunit precursor that accumulates in an rlmE mutant is a true intermediate on the pathway of 50…
b3179	EcoCyc	rlmE	product_type	enzyme
b3179	EcoCyc	rlmE	ec_number	2.1.1.166
b3179	EcoCyc	rlmE	reaction_equation	S-adenosyl-L-methionine + uridine2552 in 23S rRNA → a 2'-O-methyluridine2552 in 23S rRNA + S-adenosyl-L-homocysteine + H+
b3179	EcoCyc	rlmE	is_pseudogene	f
b3179	EcoCyc	rlmE	is_phantom_gene	f
b3179	EcoCyc	rlmE	evidence_html	Assay of protein purified to homogeneity [Caldas00, Bugl00, Hager02]
b3179	EcoCyc	rlmE	is_insertion_element	f
b1092	EcoCyc	fabD	description	[acyl-carrier-protein]
b1092	EcoCyc	fabD	summary_html	SummaryMalonyl-CoA-acyl carrier protein transacylase (FabD) catalyzes the first committed step in the initiation of fatty acid biosynthesis, the transfer of the malonyl group from malonyl-CoA to acyl carrier protein (ACP) to form malonyl-ACP. Initial biochemical studies were performed on the enzyme purified from E. coli B [Williamson66, Joshi71, Ruch73, Ruch73a]. These studies showed that a malon…
b1092	EcoCyc	fabD	product_type	enzyme
b1092	EcoCyc	fabD	ec_number	2.3.1.86
b1092	EcoCyc	fabD	reaction_equation	acyl-carrier protein + malonyl-CoA → a malonyl-[acp] + coenzyme A
b1092	EcoCyc	fabD	is_pseudogene	f
b1092	EcoCyc	fabD	is_phantom_gene	f
b1092	EcoCyc	fabD	evidence_html	Reaction blocked in mutant [Harder74]Assay of unpurified protein [Verwoert92, Verwoert94]Assay of protein purified to homogeneity [Heath95, Molnos03, Shen10, Yu11a, Marcella16]Assay of partially-purified protein [Marcella17]
b1092	EcoCyc	fabD	is_insertion_element	f
b4350	EcoCyc	hsdR	description	type I restriction enzyme EcoKI endonuclease component
b4350	EcoCyc	hsdR	summary_html	SummaryHsdR is the restriction endonuclease component of the EcoKI restriction-modification system [Sain80].
b4350	EcoCyc	hsdR	product_type	polypeptide
b4350	EcoCyc	hsdR	ec_number	3.1.21.3
b4350	EcoCyc	hsdR	reaction_equation	ATP + DNAn + H2O → a double stranded DNA with 5'-terminal phosphate + ADP + phosphate
b4350	EcoCyc	hsdR	is_pseudogene	f
b4350	EcoCyc	hsdR	is_phantom_gene	f
b4350	EcoCyc	hsdR	component_html	EcoKI restriction-modification system (extended summary available):[HsdM]2[HsdR]2[HsdS]
b4350	EcoCyc	hsdR	is_insertion_element	f
b0792	EcoCyc	ybhR	description	putative ABC exporter membrane subunit YbhR
b0792	EcoCyc	ybhR	summary_html	SummaryybhR encodes one of two the integral membrane subunits of a putative ABC exporter implicated in the efflux of the third generation cephalosporin - cefoperazone [Riley06, Moussatova08, Yamanaka16].
b0792	EcoCyc	ybhR	product_type	polypeptide
b0792	EcoCyc	ybhR	ec_number	7.6.2.2
b0792	EcoCyc	ybhR	reaction_equation	WG.Load('/tmp/ptools-images/ECOLI/TRANS-RXN-366_TRANSPORT-RXN_IRREVERSIBLE.wg', 'WG_TRANS_RXN_366_TRANSPORT_RXN_IRREVERSIBLE-div');
b0792	EcoCyc	ybhR	is_pseudogene	f
b0792	EcoCyc	ybhR	is_phantom_gene	f
b0792	EcoCyc	ybhR	component_html	putative ABC exporter YbhFSR (summary available):[YbhS][YbhR][YbhF]
b0792	EcoCyc	ybhR	is_insertion_element	f
b4464	EcoCyc	ghxQ	description	guanine/hypoxanthine transporter GhxQ
b4464	EcoCyc	ghxQ	summary_html	SummaryCloned and overexpressed GhxQ transports labelled guanine and hypoxanthine, but not adenine, xanthine, uric acid or uracil in E. coli K-12 [Papakostas13]. GhxQ is a member of the nucleobase:cation symporter 2 (NCS2) family of transporters [Saier09].GhxQ has been predicted to be a xanthine, uracil permease by bioinformatic analysis [Xi00]. Expression of ghxQ was induced at acidic pH [Tucker…
b4464	EcoCyc	ghxQ	product_type	transporter
b4464	EcoCyc	ghxQ	reaction_equation	WG.Load('/tmp/ptools-images/ECOLI/TRANS-RXN0-562_TRANSPORT-RXN_REVERSE_IRREVERSIBLE.wg', 'WG_TRANS_RXN0_562_TRANSPORT_RXN_REVERSE_IRREVERSIBLE-div');
b4464	EcoCyc	ghxQ	is_pseudogene	f
b4464	EcoCyc	ghxQ	is_phantom_gene	f
b4464	EcoCyc	ghxQ	evidence_html	Reaction enhanced in mutant [Papakostas13]
b4464	EcoCyc	ghxQ	is_insertion_element	f
b0688	EcoCyc	pgm	description	phosphoglucomutase
b0688	EcoCyc	pgm	summary_html	SummaryPhosphoglucomutase is involved in the breakdown of glycogen and metabolism of galactose and maltose. Pgm forms a complex with NADP+-dependent glucose-6-phosphate dehydrogenase, which uses the product of Pgm, α-D-glucopyranose 1-phosphate, to produce 6-phospho D-glucono-1,5-lactone [Lasserre06].Phosphoglucomutase was found to be a modulator of chromosomal supercoiling. Its role in mediating…
b0688	EcoCyc	pgm	product_type	enzyme
b0688	EcoCyc	pgm	ec_number	5.4.2.2
b0688	EcoCyc	pgm	reaction_equation	α-D-glucopyranose 1-phosphate ⇄ D-glucopyranose 6-phosphate
b0688	EcoCyc	pgm	is_pseudogene	f
b0688	EcoCyc	pgm	is_phantom_gene	f
b0688	EcoCyc	pgm	evidence_html	Assay of protein purified to homogeneity [Joshi64]Assay of partially-purified protein [Sanwal72]
b0688	EcoCyc	pgm	is_insertion_element	f
b3277	EcoCyc	ileU	description	tRNA-Ile(GAU)
b3277	EcoCyc	ileU	summary_html	SummarytRNA(ileU) is one of five isoleucine tRNAs.tRNAs are the adapters that allow synthesis of proteins from mRNAs. Each tRNA carries a specific amino acid to the ribosome for protein synthesis. There, the tRNA recognizes an RNA codon with its own three-nucleotide anticodon, thus allowing synthesis of a specific peptide based on an mRNA template.tRNAs are processed to their active, mature forms…
b3277	EcoCyc	ileU	product_type	RNA
b3277	EcoCyc	ileU	reaction_equation	a tRNAIle + L-isoleucine + ATP → an L-isoleucyl-[tRNAIle] + AMP + diphosphate
b3277	EcoCyc	ileU	is_pseudogene	f
b3277	EcoCyc	ileU	is_phantom_gene	f
b3277	EcoCyc	ileU	evidence_html	Traceable author statement [Siekevitz81]
b3277	EcoCyc	ileU	is_insertion_element	f
b0520	EcoCyc	ylbF	description	DUF2877 domain-containing protein YlbF
b0520	EcoCyc	ylbF	summary_html	SummaryUsing genome and metabolic context methods, ylbF is predicted to encode an oxamate carbamoyltransferase that is active in the anaerobic allantoin degradation pathway [Smith12].
b0520	EcoCyc	ylbF	product_type	polypeptide
b0520	EcoCyc	ylbF	is_pseudogene	f
b0520	EcoCyc	ylbF	is_phantom_gene	f
b0520	EcoCyc	ylbF	is_insertion_element	f
b1565	EcoCyc	ydfV	description	Qin prophage; protein YdfV
b1565	EcoCyc	ydfV	summary_html	SummaryA Tn10 insertion in ydfV restores colony-forming ability to an rne mutant. The suppression phenotype is reversed by overexpression of relB, but not ydfV [Tamura12].
b1565	EcoCyc	ydfV	product_type	polypeptide
b1565	EcoCyc	ydfV	is_pseudogene	f
b1565	EcoCyc	ydfV	is_phantom_gene	f
b1565	EcoCyc	ydfV	is_insertion_element	f
b0171	EcoCyc	pyrH	description	UMP kinase
b0171	EcoCyc	pyrH	summary_html	SummaryUMP kinase (PyrH) is an essential enzyme involved in the de novo biosynthesis of pyrimidine nucleotides. The enzyme is subject to complex regulatory control by GTP and UTP [Serina95]. Feedback inhibition of UMP kinase by UTP is important for an optimal response to nutritional conditions such as growth on orotate [Reaves13].Temperature-sensitive and site-directed mutants in pyrH have been s…
b0171	EcoCyc	pyrH	product_type	enzyme
b0171	EcoCyc	pyrH	ec_number	2.7.4.22
b0171	EcoCyc	pyrH	reaction_equation	ATP + UMP → ADP + UDP
b0171	EcoCyc	pyrH	is_pseudogene	f
b0171	EcoCyc	pyrH	is_phantom_gene	f
b0171	EcoCyc	pyrH	evidence_html	Assay of protein purified to homogeneity from its native host [Serina95]Assay of protein purified to homogeneity [Bucurenci98, Briozzo05, Meyer08]Assay of partially-purified protein [MarcoMarin09]
b0171	EcoCyc	pyrH	is_insertion_element	f
b0356	EcoCyc	frmA	description	-(hydroxymethyl)glutathione dehydrogenase
b0356	EcoCyc	frmA	summary_html	Summary Glutathione-dependent formaldehyde dehydrogenase (GS-FDH) belongs to the family of class III alcohol dehydrogenases. Glutathione and formaldehyde combine non-enzymatically to form hydroxymethylglutathione, the true substrate of the GS-FDH catalyzed reaction. The product, S-formylglutathione, is further metabolized to formic acid. The functional role of GS-FDH may be in the metabolism of e…
b0356	EcoCyc	frmA	product_type	enzyme
b0356	EcoCyc	frmA	ec_number	1.1.1.284
b0356	EcoCyc	frmA	reaction_equation	S-(hydroxymethyl)glutathione + NAD(P)+ → S-formylglutathione + NAD(P)H + H+
b0356	EcoCyc	frmA	is_pseudogene	f
b0356	EcoCyc	frmA	is_phantom_gene	f
b0356	EcoCyc	frmA	evidence_html	Assay of protein purified to homogeneity [Gutheil92]
b0356	EcoCyc	frmA	is_insertion_element	f
b0987	EcoCyc	gfcA	description	threonine-rich inner membrane protein GfcA
b0987	EcoCyc	gfcA	summary_html	SummaryThe operon encoding YmcD, YmcC, YmcB, YmcA, YccZ, Etp, and Etk was characterized in the enteropathogenic E. coli strain O127:H6. There, all seven gene products are required for the production of the G4C capsule polysaccharide [Peleg05]. This operon may not be expressed in E. coli K-12, because the promoter region that was mapped in E. coli O127:H6 is inactivated in E. coli K-12 by the inse…
b0987	EcoCyc	gfcA	product_type	polypeptide
b0987	EcoCyc	gfcA	is_pseudogene	f
b0987	EcoCyc	gfcA	is_phantom_gene	f
b0987	EcoCyc	gfcA	is_insertion_element	f
b0021	EcoCyc	insB-1	description	IS1 protein InsB
b0021	EcoCyc	insB-1	summary_html	SummaryIS1 is the smallest insertion sequence in E. coli. It codes for three proteins, InsA, InsB and InsAB'.InsAB' is the transposase for IS1 [Escoubas94]. Its translation depends on a -1 frameshift within the 3' end region of insA which allows translational readthrough into insB [Sekine89]. In the absence of this frameshift, the IS1 transcriptional repressor protein InsA is produced instead [Se…
b0021	EcoCyc	insB-1	product_type	polypeptide
b0021	EcoCyc	insB-1	is_pseudogene	f
b0021	EcoCyc	insB-1	is_phantom_gene	f
b0021	EcoCyc	insB-1	is_insertion_element	t
b4246	EcoCyc	pyrL	description	operon leader peptide
b4246	EcoCyc	pyrL	summary_html	SummaryThe PyrL leader peptide is involved in the control by attenuation of the expression of the pyrLBI operon [Levin85]. Within the pyrL sequence there is a poly-T tract that leads to polymerase pausing when UTP is not available. This pausing lets the ribosome that is translating the leader peptide sequence catch up to the polymerase, preventing formation of a terminator that blocks transcripti…
b4246	EcoCyc	pyrL	product_type	polypeptide
b4246	EcoCyc	pyrL	is_pseudogene	f
b4246	EcoCyc	pyrL	is_phantom_gene	f
b4246	EcoCyc	pyrL	evidence_html	Inferred from mutant phenotype [Levin85]Inferred from direct assay [Levin85]
b4246	EcoCyc	pyrL	is_insertion_element	f
b3552	EcoCyc	yiaD	description	PF13488 family lipoprotein YiaD
b3552	EcoCyc	yiaD	summary_html	SummarySequence similarity suggests that YiaD is a member of the OmpA-OmpF Porin (OOP) Family [Zhai02]. YiaD is a verified lipoprotein according to unpublished data by S. Matsuyama et al. (cited in [Juncker03]).yiaD is a multicopy suppressor of a temperature sensitive bamD mutant [Tachikawa11]. Outer membrane protein profiles of bamD mutants with or without the yiaD multicopy plasmid suggest that…
b3552	EcoCyc	yiaD	product_type	polypeptide
b3552	EcoCyc	yiaD	is_pseudogene	f
b3552	EcoCyc	yiaD	is_phantom_gene	f
b3552	EcoCyc	yiaD	is_insertion_element	f
b2186	EcoCyc	yejK	description	nucleoid-associated protein YejK
b2186	EcoCyc	yejK	summary_html	SummaryYejK was first identified as a protein associated with DNA in nucleoids [Murphy99]. The purified protein can bind double-stranded, but not single-stranded DNA and displays no preference for curved or supercoiled DNA. The size of the binding site is is likely to be 12-14 bp. YejK binding may untwist DNA by appoximately 4 degrees per binding unit. It is also able to bind RNA [Lee13].Although…
b2186	EcoCyc	yejK	product_type	polypeptide
b2186	EcoCyc	yejK	is_pseudogene	f
b2186	EcoCyc	yejK	is_phantom_gene	f
b2186	EcoCyc	yejK	is_insertion_element	f
b1460	EcoCyc	ydcC	description	H repeat-associated putative transposase YdcC
b1460	EcoCyc	ydcC	summary_html	SummaryNo information about this protein was found by a literature search conducted on May 7, 2018.
b1460	EcoCyc	ydcC	product_type	polypeptide
b1460	EcoCyc	ydcC	is_pseudogene	f
b1460	EcoCyc	ydcC	is_phantom_gene	f
b1460	EcoCyc	ydcC	is_insertion_element	f
b2094	EcoCyc	gatA	description	galactitol-specific PTS enzyme IIA component
b2094	EcoCyc	gatA	summary_html	SummarygatA sequenced from a wild-type isolate of E. coli, strain EC3132, encodes a small hydrophilic protein [Nobelmann96]. Additional Citations: [Nobelmann95]
b2094	EcoCyc	gatA	product_type	polypeptide
b2094	EcoCyc	gatA	ec_number	2.7.1.200
b2094	EcoCyc	gatA	reaction_equation	WG.Load('/tmp/ptools-images/ECOLI/TRANS-RXN-161_TRANSPORT-RXN_IRREVERSIBLE.wg', 'WG_TRANS_RXN_161_TRANSPORT_RXN_IRREVERSIBLE-div');
b2094	EcoCyc	gatA	is_pseudogene	f
b2094	EcoCyc	gatA	is_phantom_gene	f
b2094	EcoCyc	gatA	component_html	galactitol-specific PTS enzyme II (extended summary available):[GatC]2[GatB][GatA]
b2094	EcoCyc	gatA	is_insertion_element	f
b2389	EcoCyc	yfeO	description	putative transport protein YfeO
b2389	EcoCyc	yfeO	summary_html	SummaryIn the Transporter Classification Database, YfeO (from E.coli DEC13A) is an uncharacterised member of the Chloride Carrier/Channel Family (2.A.49) [Saier14].
b2389	EcoCyc	yfeO	product_type	polypeptide
b2389	EcoCyc	yfeO	is_pseudogene	f
b2389	EcoCyc	yfeO	is_phantom_gene	f
b2389	EcoCyc	yfeO	is_insertion_element	f
b0304	EcoCyc	rclA	description	putative pyridine nucleotide-disulfide oxidoreductase RclA
b0304	EcoCyc	rclA	summary_html	SummaryAn rclA deletion mutant is more sensitive to HOCl treatment than wild type, and rclA expression is upregulated under RCS (reactive chlorine species) stress conditions [Parker13]. Insertion mutants show reduced growth in M9 glucose minimal medium compared to rich medium [Kostner06].RclA: "reactive chlorine resistance A" [Parker13]
b0304	EcoCyc	rclA	product_type	polypeptide
b0304	EcoCyc	rclA	is_pseudogene	f
b0304	EcoCyc	rclA	is_phantom_gene	f
b0304	EcoCyc	rclA	evidence_html	Inferred from mutant phenotype [Parker13]
b0304	EcoCyc	rclA	is_insertion_element	f
b0704	EcoCyc	ybfC	description	uncharacterized protein YbfC
b0704	EcoCyc	ybfC	summary_html	SummaryNo information about this protein was found by a literature search conducted on April 10, 2017.
b0704	EcoCyc	ybfC	product_type	polypeptide
b0704	EcoCyc	ybfC	is_pseudogene	f
b0704	EcoCyc	ybfC	is_phantom_gene	f
b0704	EcoCyc	ybfC	is_insertion_element	f
b1564	EcoCyc	relB	description	Qin prophage; antitoxin/DNA-binding transcriptional repressor RelB
b1564	EcoCyc	relB	summary_html	SummaryRelB is the antitoxin of the RelE-RelB toxin-antitoxin system [Gotfredsen98]. RelB also represses transcription of relBEF [Gotfredsen98]. The RelE toxin inhibits protein translation by catalyzing cleavage of mRNA in the A site of the ribosome [Pedersen03a]. RelB production relieves established RelE-mediated translation inhibition and inhibition of cell growth, indicating that growth inhibi…
b1564	EcoCyc	relB	product_type	protein
b1564	EcoCyc	relB	is_pseudogene	f
b1564	EcoCyc	relB	is_phantom_gene	f
b1564	EcoCyc	relB	evidence_html	Assay of protein purified to homogeneity [Hindermann99]
b1564	EcoCyc	relB	component_html	RelB-RelE antitoxin/toxin complex / DNA-binding transcriptional repressor (extended summary available):[RelB]4[RelE]4
b1564	EcoCyc	relB	is_insertion_element	f
b0422	EcoCyc	xseB	description	exodeoxyribonuclease VII subunit XseB
b0422	EcoCyc	xseB	summary_html	SummaryXseB is the small subunit of Exonuclease VII [Vales82]. Additional Citations: [Vales83, Fujisaki90, Lois98]
b0422	EcoCyc	xseB	product_type	polypeptide
b0422	EcoCyc	xseB	ec_number	3.1.11.6
b0422	EcoCyc	xseB	reaction_equation	a single stranded DNA + H2O → a ribonucleoside 5'-monophosphate + a single-stranded oligodeoxyribonucleotide
b0422	EcoCyc	xseB	is_pseudogene	f
b0422	EcoCyc	xseB	is_phantom_gene	f
b0422	EcoCyc	xseB	component_html	exodeoxyribonuclease VII (extended summary available):[XseA][XseB]4
b0422	EcoCyc	xseB	is_insertion_element	f
b2316	EcoCyc	accD	description	acetyl-CoA carboxyltransferase subunit β
b2316	EcoCyc	accD	summary_html	SummaryThe Zn2+-binding domain of AccD is required both for catalytic activity and for binding to mRNA [Meades10].Transcription of accD is growth rate-regulated [Li93a].A lesson in gene naming:DedB: "downstream E. coli DNA (from hisT)" [Nonet87]Usg: "upstream gene" [Bognar87]AccD: "acetyl-CoA carboxylase D" [Li92a] Additional Citations: [Nagano91]
b2316	EcoCyc	accD	product_type	polypeptide
b2316	EcoCyc	accD	ec_number	2.1.3.15
b2316	EcoCyc	accD	reaction_equation	acetyl-CoA + a [carboxyl-carrier protein dimer]-N6-carboxybiotinyl-L-lysine → malonyl-CoA + a [biotin carboxyl-carrier-protein dimer]-N6-biotinyl-L-lysine
b2316	EcoCyc	accD	is_pseudogene	f
b2316	EcoCyc	accD	is_phantom_gene	f
b2316	EcoCyc	accD	component_html	acetyl-CoA carboxyltransferase (extended summary available):[AccA]2[AccD]2acetyl-CoA carboxylase complex (extended summary available):[(AccA)2(AccD)2][(AccC)2][(biotinylated biotin-carboxyl carrier protein)2]
b2316	EcoCyc	accD	is_insertion_element	f
b2349	EcoCyc	intS	description	CPS-53 (KpLE1) prophage; prophage CPS-53 integrase
b2349	EcoCyc	intS	summary_html	SummaryIntS is the integrase required for both integration and excision of the prophage KpLE1 [Panis07]. A narrow concentration range of IntS enables excisive recombination [Panis10].IntS binds DNA at the KplE1 attachment site attL [Panis07]. In the presence of their DNA target sites, IntS oligomers are stabilized [Panis10a].The attL site overlaps with the intS promoter region, thereby enabling n…
b2349	EcoCyc	intS	product_type	polypeptide
b2349	EcoCyc	intS	is_pseudogene	f
b2349	EcoCyc	intS	is_phantom_gene	f
b2349	EcoCyc	intS	evidence_html	Inferred from mutant phenotype [Panis07]
b2349	EcoCyc	intS	is_insertion_element	f
b0231	EcoCyc	dinB	description	DNA polymerase IV
b0231	EcoCyc	dinB	summary_html	SummarydinB encodes DNA polymerase IV (DNA pol IV), which belongs to the Y family of DNA polymerases [Ohmori01]. DNA pol IV exhibits DNA polymerase activity toward lesions including DNA template/primer pairs with misalignments [Wagner99a] and other lesions [Tang00d, Kim01n, Napolitano00]. Pol IV is especially proficient at bypassing N2-dG adducts [Jarosz06]. DNA pol IV activity introduces spontan…
b0231	EcoCyc	dinB	product_type	enzyme
b0231	EcoCyc	dinB	ec_number	2.7.7.7
b0231	EcoCyc	dinB	reaction_equation	a 2'-deoxyribonucleoside 5'-triphosphate + (deoxynucleotides)(n) → (deoxynucleotides)(n+1) + diphosphate
b0231	EcoCyc	dinB	is_pseudogene	f
b0231	EcoCyc	dinB	is_phantom_gene	f
b0231	EcoCyc	dinB	evidence_html	Inferred from genetic interaction [Kenyon80]Assay of protein purified to homogeneity from its native host [Tang00d]
b0231	EcoCyc	dinB	is_insertion_element	f
b2977	EcoCyc	glcG	description	putative heme-binding protein GlcG
b2977	EcoCyc	glcG	summary_html	SummaryGlcG is a protein of unknown function encoded by a gene within the glycolate utilization operon [Pellicer96]. Additional Citations: [Choi16a, Nunez01]
b2977	EcoCyc	glcG	product_type	polypeptide
b2977	EcoCyc	glcG	is_pseudogene	f
b2977	EcoCyc	glcG	is_phantom_gene	f
b2977	EcoCyc	glcG	is_insertion_element	f
b3779	EcoCyc	gpp	description	guanosine-5'-triphosphate,3'-diphosphate phosphatase
b3779	EcoCyc	gpp	summary_html	SummaryGuanosine 5'-triphosphate, 3'-diphosphate (pppGpp) pyrophosphatase catalyzes the conversion of pppGpp to ppGpp. The enzyme requires Mg+2 and a monovalent cation. NH4+ is preferred over K+ [Hara83].Gpp also has long chain exopolyphosphatase activity (E.C.3.6.1.11). The enzyme preferred polypohsphate as substrate, with a Km for polypohsphate of 0.5 nM as compared with 0.13 mM for pppGpp [Kea…
b3779	EcoCyc	gpp	product_type	enzyme
b3779	EcoCyc	gpp	ec_number	3.6.1.40
b3779	EcoCyc	gpp	reaction_equation	pppGpp + H2O → ppGpp + phosphate + H+
b3779	EcoCyc	gpp	is_pseudogene	f
b3779	EcoCyc	gpp	is_phantom_gene	f
b3779	EcoCyc	gpp	evidence_html	Assay of protein purified to homogeneity from its native host [Keasling93, Hara83]Reaction blocked in mutant [Somerville79]
b3779	EcoCyc	gpp	is_insertion_element	f
b3528	EcoCyc	dctA	description	C4 dicarboxylate/orotate:H
b3528	EcoCyc	dctA	summary_html	SummaryDctA is required for dicarboxylate transport [Lo77]. DctA is a proton motive force-dependent C4-dicarboxylate transporter, responsible for the uptake of fumarate, succinate, L-aspartate and L- and D-malate under aerobic conditions, and also for the uptake of orotate, a pyrimidine precursor [Kay69, Kay71, Lo72, Janausch02, Reed06, Baker96].The substrate recognition site of DctA is located o…
b3528	EcoCyc	dctA	product_type	transporter
b3528	EcoCyc	dctA	reaction_equation	WG.Load('/tmp/ptools-images/ECOLI/TRANS-RXN0-517_TRANSPORT-RXN_IRREVERSIBLE.wg', 'WG_TRANS_RXN0_517_TRANSPORT_RXN_IRREVERSIBLE-div');
b3528	EcoCyc	dctA	is_pseudogene	f
b3528	EcoCyc	dctA	is_phantom_gene	f
b3528	EcoCyc	dctA	evidence_html	Human inference of function from sequence [Reizer94]Reaction blocked in mutant [Baker96]Inferred by functional complementation [Baker96]Inferred from mutant phenotype [Lo78, Reed06]Assay of unpurified protein expressed in its native host [Gutowski75]
b3528	EcoCyc	dctA	is_insertion_element	f
b0833	EcoCyc	pdeI	description	putative c-di-GMP phosphodiesterase PdeI
b0833	EcoCyc	pdeI	summary_html	SummaryPdeI is a predicted c-di-GMP-specific phosphodiesterase. Overexpression of pdeI reduces biofilm formation [Boehm09]. PdeI is a predicted inner membrane protein with two predicted transmembrane domains [Daley05] that flank a predicted periplasmic CHASE (cyclases/histidine kinases associated sensory) domain, followed by a divergent CACHE domain, a HAMP domain, a degenerate GGDEF domain, and …
b0833	EcoCyc	pdeI	product_type	polypeptide
b0833	EcoCyc	pdeI	is_pseudogene	f
b0833	EcoCyc	pdeI	is_phantom_gene	f
b0833	EcoCyc	pdeI	is_insertion_element	f
b2720	EcoCyc	hycF	description	formate hydrogenlyase subunit HycF
b2720	EcoCyc	hycF	summary_html	SummaryThe hycBCDEFG genes in E.coli K-12 encode the hydrogenase component (hydrogenase 3) of the formate hydrogenlyase complex. HycF is thought to be a 4Fe-4S ferredoxin type protein, an intermediate electron carrier protein [Bohm90, Lin91, Sauter92]. The protein resembles one of the subunits of NADH:ubiquinone oxidoreductase of the respiratory chain [Bohm90, Sawers04]. Additional Citations: [Ho…
b2720	EcoCyc	hycF	product_type	polypeptide
b2720	EcoCyc	hycF	reaction_equation	a reduced hydrogenase 3 + H+ → an oxidized hydrogenase 3 + H2
b2720	EcoCyc	hycF	is_pseudogene	f
b2720	EcoCyc	hycF	is_phantom_gene	f
b2720	EcoCyc	hycF	component_html	hydrogenase 3 (extended summary available):[HycD][HycC][HycF][HycG][HycB][HycE]formate hydrogenlyase complex (extended summary available):[FdhF][(HycD)(HycC)(HycF)(HycG)(HycB)(HycE)]
b2720	EcoCyc	hycF	is_insertion_element	f
b4702	EcoCyc	mgtL	description	leader peptide MgtL
b4702	EcoCyc	mgtL	summary_html	SummaryMgtL functions as a leader peptide, affecting the expression of MgtA in response to magnesium ion levels [Chadani17].The MgtL peptide contains an N-terminal region that acts as a translation-aborting sequence. Mutations that change the residues EPDP, and in particular the acidic residues E and D, lead to increased translation through this region, while translation aborts more frequently in…
b4702	EcoCyc	mgtL	product_type	polypeptide
b4702	EcoCyc	mgtL	is_pseudogene	f
b4702	EcoCyc	mgtL	is_phantom_gene	f
b4702	EcoCyc	mgtL	evidence_html	Inferred from direct assay [Chadani17]
b4702	EcoCyc	mgtL	is_insertion_element	f
b0541	EcoCyc	insF-3	description	DLP12 prophage; IS3 element protein InsF
b0541	EcoCyc	insF-3	summary_html
b0541	EcoCyc	insF-3	product_type	polypeptide
b0541	EcoCyc	insF-3	is_pseudogene	f
b0541	EcoCyc	insF-3	is_phantom_gene	f
b0541	EcoCyc	insF-3	is_insertion_element	t
b3298	EcoCyc	rpsM	description	30S ribosomal subunit protein S13
b3298	EcoCyc	rpsM	summary_html	SummaryThe S13 protein is a component of the 30S subunit of the ribosome, playing a key role in subunit association and the fidelity of translocation. The crystal structure of the ribosome [Schuwirth05], cryo-EM reconstructions [Gao03a], and crosslinking experiments [Lambert81] show that the S13 protein contacts the L5 protein of the large subunit of the ribosome, forming bridge B1b. During the r…
b3298	EcoCyc	rpsM	product_type	polypeptide
b3298	EcoCyc	rpsM	is_pseudogene	f
b3298	EcoCyc	rpsM	is_phantom_gene	f
b3298	EcoCyc	rpsM	component_html	30S ribosomal subunit (summary available):[RrsA][RpsA][RpsB][RpsC][RpsD][RpsE][RpsF][RpsG][RpsH][RpsI][RpsJ][RpsK][RpsL][RpsM][RpsN][RpsO][RpsP][RpsQ][RpsR][RpsS][RpsT][RpsU][Sra]ribosome (summary available):[(RrsA)(RpsA)(RpsB)(RpsC)(RpsD)(RpsE)(RpsF)(RpsG)(RpsH)(RpsI)(RpsJ)(RpsK)(RpsL)(RpsM)(RpsN)(RpsO)(RpsP)(RpsQ)(RpsR)(RpsS)(RpsT)(RpsU)(Sra)][(RrlA)(RrfA)(RplA)(RplB)(RplC)(RplD)(RplE)(RplF)([R…
b3298	EcoCyc	rpsM	is_insertion_element	f
b2291	EcoCyc	yfbR	description	dCMP phosphohydrolase
b2291	EcoCyc	yfbR	summary_html	SummaryYfbR is a 5'-deoxynucleotidase that functions as a dCMP phosphohydrolase in a salvage pathway for the synthesis of dUMP in a dcd deoA mutant [Weiss07b]. The protein contains a conserved HD domain [Proudfoot04].YfbR has phosphatase activity with deoxyribonucleoside 5'-monophosphates and does not hydrolyze ribonucleotides or deoxyribonucloside 3'-monophosphates. The enzyme requires divalent …
b2291	EcoCyc	yfbR	product_type	enzyme
b2291	EcoCyc	yfbR	ec_number	3.1.3.89
b2291	EcoCyc	yfbR	reaction_equation	a 2'-deoxyribonucleoside 5'-monophosphate + H2O → a 2'-deoxyribonucleoside + phosphate
b2291	EcoCyc	yfbR	is_pseudogene	f
b2291	EcoCyc	yfbR	is_phantom_gene	f
b2291	EcoCyc	yfbR	evidence_html	Inferred from mutant phenotype [Weiss07b]Assay of protein purified to homogeneity [Proudfoot04, Zimmerman08]
b2291	EcoCyc	yfbR	is_insertion_element	f
b2840	EcoCyc	ygeA	description	amino acid racemase
b2840	EcoCyc	ygeA	summary_html	SummaryYgeA was reported to be an amino acid racemase with broad substrate specificity, but low catalytic activity. The preferred substrate for YgeA is homoserine [Miyamoto17]. Conversely, [Ahn15] reported crystal structures and enzymatic activity for an enzyme that differs in only one amino acid residue, 178 (Cys in K-12 MG1655, Tyr in BL21(DE3)). The BL21(DE3) enzyme is reported to catalyze onl…
b2840	EcoCyc	ygeA	product_type	enzyme
b2840	EcoCyc	ygeA	ec_number	5.1.1.-
b2840	EcoCyc	ygeA	reaction_equation	L-homoserine ⇄ D-homoserine
b2840	EcoCyc	ygeA	is_pseudogene	f
b2840	EcoCyc	ygeA	is_phantom_gene	f
b2840	EcoCyc	ygeA	evidence_html	Assay of protein purified to homogeneity [Miyamoto17]
b2840	EcoCyc	ygeA	is_insertion_element	f
b4106	EcoCyc	phnC	description	phosphonate ABC transporter ATP binding subunit
b4106	EcoCyc	phnC	summary_html	SummaryphnC encodes the ATP binding subunit of a phosphonate uptake system that is considered to be cryptic in E. coli K-12; phnC contains signature motifs conserved in ATP-binding cassette proteins [Linton98]. Additional Citations: [Metcalf91, Wanner92, Metcalf93]
b4106	EcoCyc	phnC	product_type	polypeptide
b4106	EcoCyc	phnC	ec_number	7.3.2.2
b4106	EcoCyc	phnC	reaction_equation	WG.Load('/tmp/ptools-images/ECOLI/ABC-23-RXN_TRANSPORT-RXN_IRREVERSIBLE.wg', 'WG_ABC_23_RXN_TRANSPORT_RXN_IRREVERSIBLE-div');
b4106	EcoCyc	phnC	is_pseudogene	f
b4106	EcoCyc	phnC	is_phantom_gene	f
b4106	EcoCyc	phnC	component_html	cryptic phosphonate ABC transporter (extended summary available):[PhnC]2[PhnE]2[PhnD]
b4106	EcoCyc	phnC	is_insertion_element	f
b2584	EcoCyc	patZ	description	peptidyl-lysine acetyltransferase
b2584	EcoCyc	patZ	summary_html	SummaryPatZ is required for glucose-dependent acetylation of several lysine residues within RNA polymerase [Lima11], for acetylation of Lys544 in RNase R [Liang11] and Lys501 in RNase II [Song16b], and for acetylation of DnaA [Zhang16a]. Most of the peptidyl-lysine acetylation in E. coli is not dependent on PatZ [Weinert13].PatZ can auto-acetylate, leading to a conversion from a homotetrameric to…
b2584	EcoCyc	patZ	product_type	enzyme
b2584	EcoCyc	patZ	reaction_equation	a [protein]-L-lysine + acetyl-CoA → a [protein]-N6-acetyl-L-lysine + coenzyme A + H+
b2584	EcoCyc	patZ	is_pseudogene	f
b2584	EcoCyc	patZ	is_phantom_gene	f
b2584	EcoCyc	patZ	evidence_html	Assay of protein purified to homogeneity [Liang11, deDiego15]
b2584	EcoCyc	patZ	is_insertion_element	f
b3712	EcoCyc	yieE	description	putative phosphopantetheinyl transferase
b3712	EcoCyc	yieE	summary_html	SummaryNo information about this protein was found by a literature search conducted on April 22, 2016. Citations: [Maciag11a]
b3712	EcoCyc	yieE	product_type	polypeptide
b3712	EcoCyc	yieE	is_pseudogene	f
b3712	EcoCyc	yieE	is_phantom_gene	f
b3712	EcoCyc	yieE	is_insertion_element	f
b0352	EcoCyc	mhpE	description	4-hydroxy-2-oxovalerate aldolase
b0352	EcoCyc	mhpE	summary_html	Summary4-hydroxy-2-ketopentanoate aldolase (MhpE) is a stereospecific class I aldolase [Pollard98a].The expression of MhpE is translationally coupled to MhpF, and interaction between the two proteins appears to be required for solubility of MhpE [Lee06e].E. coli is able to utilize certain aromatic acids as carbon and energy sources. A meta-cleavage pathway involving MhpE is used for the catabolis…
b0352	EcoCyc	mhpE	product_type	enzyme
b0352	EcoCyc	mhpE	ec_number	4.1.3.39
b0352	EcoCyc	mhpE	reaction_equation	(S)-4-hydroxy-2-oxopentanoate ⇄ acetaldehyde + pyruvate
b0352	EcoCyc	mhpE	is_pseudogene	f
b0352	EcoCyc	mhpE	is_phantom_gene	f
b0352	EcoCyc	mhpE	evidence_html	Assay of unpurified protein [Burlingame83a]Assay of partially-purified protein [Pollard98a]
b0352	EcoCyc	mhpE	is_insertion_element	f
b4599	EcoCyc	mgtS	description	small protein MgtS
b4599	EcoCyc	mgtS	summary_html	SummaryMgtS is a small, inner membrane protein that is synthesized upon Mg2+ depletion and is required for accumulation of the Mg2+ transporter, MgtA [Wang17b].When grown under Mg2+ limitation and compared to the wild-type, a ΔmgtS mutant has lower intracellular Mg2+ levels and displays a growth defect; MgtS and MgtA co-purify in a reciprocal manner [Wang17b]. MgtA accumulates normally in a ΔmgtS…
b4599	EcoCyc	mgtS	product_type	polypeptide
b4599	EcoCyc	mgtS	is_pseudogene	f
b4599	EcoCyc	mgtS	is_phantom_gene	f
b4599	EcoCyc	mgtS	evidence_html	Inferred from mutant phenotype [Wang17b]Inferred from physical interaction [Wang17b]Inferred from genetic interaction [Wang17b]
b4599	EcoCyc	mgtS	is_insertion_element	f
b3497	EcoCyc	rsmJ	description	16S rRNA m
b3497	EcoCyc	rsmJ	summary_html	SummaryRsmJ is the methyltransferase responsible for methylation of 16S rRNA at the N2 position of the G1516 nucleotide. In vitro, the enzyme can methylate 16S rRNA within the 30S ribosomal subunit, but not free 16S rRNA [Basturea12].prlC-rsmJ is a heat shock operon regulated by RpoH [Nonaka06]. An rsmJ mutant strain is cold sensitive, showing a growth defect at 16°C [Basturea12].
b3497	EcoCyc	rsmJ	product_type	enzyme
b3497	EcoCyc	rsmJ	ec_number	2.1.1.242
b3497	EcoCyc	rsmJ	reaction_equation	S-adenosyl-L-methionine + a guanine1516 in 16S rRNA → an N2-methylguanine1516 in 16S rRNA + S-adenosyl-L-homocysteine + H+
b3497	EcoCyc	rsmJ	is_pseudogene	f
b3497	EcoCyc	rsmJ	is_phantom_gene	f
b3497	EcoCyc	rsmJ	evidence_html	Assay of protein purified to homogeneity [Basturea12]
b3497	EcoCyc	rsmJ	is_insertion_element	f
[truncated: 87,611 more rows]
