# Supplementary material for: The y-ome defines the 35% of Escherichia coli genes that lack experimental evidence of function
Source: Nucleic Acids Res. 2019 Jan 30;47(5):2446–54. doi: 10.1093/nar/gkz030 (PMC6412132; doi:10.1093/nar/gkz030)
Supplement: Supplementary Data [file gkz030_supplemental_files.zip › S4 RNA-seq Conditions.tsv]

sample_id	GEO	Strain Description	organism	Base Media	Carbon Source (g/L)	Nitrogen Source (g/L)	Electron Acceptor	Trace Element Mixture	Supplement	Temperature (C)	pH	Antibiotic	Culture Type	Growth Rate (1/hr)	Sequencing Machine	DOI
base__wt_glc__1	GSE65643	Escherichia coli K-12 MG1655	MG1655	M9	glucose(2)	NH4Cl(1)	O2	sauer trace element mixture		37	7.0		Batch		MiSeq	doi.org/10.1101/080929
base__wt_glc__2	GSE65643	Escherichia coli K-12 MG1655	MG1655	M9	glucose(2)	NH4Cl(1)	O2	sauer trace element mixture		37	7.0		Batch		MiSeq	doi.org/10.1101/080929
fur__wt_dpd__1	GSE54900	Escherichia coli K-12 MG1655	MG1655	M9	glucose(2)	NH4Cl(1)	O2		DPD(0.2mM)	37	7.0		Batch	0.0	MiSeq	doi.org/10.1038/ncomms5910
fur__wt_dpd__2	GSE54900	Escherichia coli K-12 MG1655	MG1655	M9	glucose(2)	NH4Cl(1)	O2		DPD(0.2mM)	37	7.0		Batch	0.0	MiSeq	doi.org/10.1038/ncomms5910
fur__wt_fe__1	GSE54900	Escherichia coli K-12 MG1655	MG1655	M9	glucose(2)	NH4Cl(1)	O2		FeCl2(0.1mM)	37	7.0		Batch	1.060606061	MiSeq	doi.org/10.1038/ncomms5910
fur__wt_fe__2	GSE54900	Escherichia coli K-12 MG1655	MG1655	M9	glucose(2)	NH4Cl(1)	O2		FeCl2(0.1mM)	37	7.0		Batch	1.060606061	MiSeq	doi.org/10.1038/ncomms5910
fur__delfur_dpd__1	GSE54900	Escherichia coli K-12 MG1655 del_fur	MG1655	M9	glucose(2)	NH4Cl(1)	O2		DPD(0.2mM)	37	7.0	Kanamycin	Batch	0.0	MiSeq	doi.org/10.1038/ncomms5910
fur__delfur_dpd__2	GSE54900	Escherichia coli K-12 MG1655 del_fur	MG1655	M9	glucose(2)	NH4Cl(1)	O2		DPD(0.2mM)	37	7.0	Kanamycin	Batch	0.0	MiSeq	doi.org/10.1038/ncomms5910
fur__delfur_fe2__1	GSE54900	Escherichia coli K-12 MG1655 del_fur	MG1655	M9	glucose(2)	NH4Cl(1)	O2		FeCl2(0.1mM)	37	7.0	Kanamycin	Batch	0.6194690270000001	MiSeq	doi.org/10.1038/ncomms5910
fur__delfur_fe2__2	GSE54900	Escherichia coli K-12 MG1655 del_fur	MG1655	M9	glucose(2)	NH4Cl(1)	O2		FeCl2(0.1mM)	37	7.0	Kanamycin	Batch	0.6194690270000001	MiSeq	doi.org/10.1038/ncomms5910
acid__wt_ph5__1	GSE66482	Escherichia coli K-12 MG1655	MG1655	M9	glucose(2)	NH4Cl(1)	O2			37	5.5		Batch		MiSeq	doi.org/10.1038/ncomms8970
acid__wt_ph5__2	GSE66482	Escherichia coli K-12 MG1655	MG1655	M9	glucose(2)	NH4Cl(1)	O2			37	5.5		Batch		MiSeq	doi.org/10.1038/ncomms8970
acid__delgadx_ph5__1	GSE66482	Escherichia coli K-12 MG1655 del_gadX	MG1655	M9	glucose(2)	NH4Cl(1)	O2			37	5.5	Kanamycin	Batch		MiSeq	doi.org/10.1038/ncomms8970
acid__delgadx_ph5__2	GSE66482	Escherichia coli K-12 MG1655 del_gadX	MG1655	M9	glucose(2)	NH4Cl(1)	O2			37	5.5	Kanamycin	Batch		MiSeq	doi.org/10.1038/ncomms8970
acid__delgadw_ph5__1	GSE66482	Escherichia coli K-12 MG1655 del_gadW	MG1655	M9	glucose(2)	NH4Cl(1)	O2			37	5.5	Kanamycin	Batch		MiSeq	doi.org/10.1038/ncomms8970
acid__delgadw_ph5__2	GSE66482	Escherichia coli K-12 MG1655 del_gadW	MG1655	M9	glucose(2)	NH4Cl(1)	O2			37	5.5	Kanamycin	Batch		MiSeq	doi.org/10.1038/ncomms8970
acid__delgade_ph5__1	GSE66482	Escherichia coli K-12 MG1655 del_gadE	MG1655	M9	glucose(2)	NH4Cl(1)	O2			37	5.5	Kanamycin	Batch		MiSeq	doi.org/10.1038/ncomms8970
acid__delgade_ph5__2	GSE66482	Escherichia coli K-12 MG1655 del_gadE	MG1655	M9	glucose(2)	NH4Cl(1)	O2			37	5.5	Kanamycin	Batch		MiSeq	doi.org/10.1038/ncomms8970
oxidative__wt_pq__1	GSE65711	Escherichia coli K-12 MG1655	MG1655	M9	glucose(2)	NH4Cl(1)	O2		PQ(250uM)	37	7.0		Batch	0.0	MiSeq	doi.org/10.1016/j.celrep.2015.07.043
oxidative__wt_pq__2	GSE65711	Escherichia coli K-12 MG1655	MG1655	M9	glucose(2)	NH4Cl(1)	O2		PQ(250uM)	37	7.0		Batch	0.0	MiSeq	doi.org/10.1016/j.celrep.2015.07.043
oxidative__deloxyr_pq__1	GSE65711	Escherichia coli K-12 MG1655 del_oxyR	MG1655	M9	glucose(2)	NH4Cl(1)	O2		PQ(250uM)	37	7.0	Kanamycin	Batch	0.0	MiSeq	doi.org/10.1016/j.celrep.2015.07.043
oxidative__deloxyr_pq__2	GSE65711	Escherichia coli K-12 MG1655 del_oxyR	MG1655	M9	glucose(2)	NH4Cl(1)	O2		PQ(250uM)	37	7.0	Kanamycin	Batch	0.0	MiSeq	doi.org/10.1016/j.celrep.2015.07.043
oxidative__delsoxr_pq__1	GSE65711	Escherichia coli K-12 MG1655 del_soxR	MG1655	M9	glucose(2)	NH4Cl(1)	O2		PQ(250uM)	37	7.0	Kanamycin	Batch	0.0	MiSeq	doi.org/10.1016/j.celrep.2015.07.043
oxidative__delsoxr_pq__2	GSE65711	Escherichia coli K-12 MG1655 del_soxR	MG1655	M9	glucose(2)	NH4Cl(1)	O2		PQ(250uM)	37	7.0	Kanamycin	Batch	0.0	MiSeq	doi.org/10.1016/j.celrep.2015.07.043
oxidative__delsoxs_pq__1	GSE65711	Escherichia coli K-12 MG1655 del_soxS	MG1655	M9	glucose(2)	NH4Cl(1)	O2		PQ(250uM)	37	7.0	Kanamycin	Batch	0.0	MiSeq	doi.org/10.1016/j.celrep.2015.07.043
oxidative__delsoxs_pq__2	GSE65711	Escherichia coli K-12 MG1655 del_soxS	MG1655	M9	glucose(2)	NH4Cl(1)	O2		PQ(250uM)	37	7.0	Kanamycin	Batch	0.0	MiSeq	doi.org/10.1016/j.celrep.2015.07.043
omics__wt_gly__1	GSE59760	Escherichia coli K-12 MG1655	MG1655	M9	glucose(4)	NH4Cl(1)	O2	sauer trace element mixture	glycine(10mM)	37	7.0		Batch		MiSeq	doi.org/10.1038/ncomms13091
omics__wt_gly__2	GSE59760	Escherichia coli K-12 MG1655	MG1655	M9	glucose(4)	NH4Cl(1)	O2	sauer trace element mixture	glycine(10mM)	37	7.0		Batch		MiSeq	doi.org/10.1038/ncomms13091
omics__wt_thr__1	GSE59760	Escherichia coli K-12 MG1655	MG1655	M9	glucose(4)	NH4Cl(1)	O2	sauer trace element mixture	threonine(10mM)	37	7.0		Batch		MiSeq	doi.org/10.1038/ncomms13091
omics__wt_thr__2	GSE59760	Escherichia coli K-12 MG1655	MG1655	M9	glucose(4)	NH4Cl(1)	O2	sauer trace element mixture	threonine(10mM)	37	7.0		Batch		MiSeq	doi.org/10.1038/ncomms13091
omics__bw_ac__1	GSE59759	Escherichia coli BW25113	BW25113	M9	acetate(3.5)	NH4Cl(1)	O2	aebersold trace element mixture	thiamine(1.4mM),FeCl3(60uM)	37	7.0		Batch	0.203	MiSeq	doi.org/10.1038/ncomms13091
omics__bw_ac__2	GSE59759	Escherichia coli BW25113	BW25113	M9	acetate(3.5)	NH4Cl(1)	O2	aebersold trace element mixture	thiamine(1.4mM),FeCl3(60uM)	37	7.0		Batch	0.203	MiSeq	doi.org/10.1038/ncomms13091
omics__bw_fum__1	GSE59759	Escherichia coli BW25113	BW25113	M9	fumarate(2.8)	NH4Cl(1)	O2	aebersold trace element mixture	thiamine(1.4mM),FeCl3(60uM)	37	7.0		Batch	0.309	MiSeq	doi.org/10.1038/ncomms13091
omics__bw_fum__2	GSE59759	Escherichia coli BW25113	BW25113	M9	fumarate(2.8)	NH4Cl(1)	O2	aebersold trace element mixture	thiamine(1.4mM),FeCl3(60uM)	37	7.0		Batch	0.309	MiSeq	doi.org/10.1038/ncomms13091
omics__bw_glc__1	GSE59759	Escherichia coli BW25113	BW25113	M9	glucose(5)	NH4Cl(1)	O2	aebersold trace element mixture	thiamine(1.4mM),FeCl3(60uM)	37	7.0		Batch	0.6075	MiSeq	doi.org/10.1038/ncomms13091
omics__bw_glc__2	GSE59759	Escherichia coli BW25113	BW25113	M9	glucose(5)	NH4Cl(1)	O2	aebersold trace element mixture	thiamine(1.4mM),FeCl3(60uM)	37	7.0		Batch	0.6075	MiSeq	doi.org/10.1038/ncomms13091
omics__bw_pyr__1	GSE59759	Escherichia coli BW25113	BW25113	M9	pyruvate(3.3)	NH4Cl(1)	O2	aebersold trace element mixture	thiamine(1.4mM),FeCl3(60uM)	37	7.0		Batch	0.3726	MiSeq	doi.org/10.1038/ncomms13091
omics__bw_pyr__2	GSE59759	Escherichia coli BW25113	BW25113	M9	pyruvate(3.3)	NH4Cl(1)	O2	aebersold trace element mixture	thiamine(1.4mM),FeCl3(60uM)	37	7.0		Batch	0.3726	MiSeq	doi.org/10.1038/ncomms13091
ompr__wt_nacl__1	GSE88980	Escherichia coli K-12 MG1655	MG1655	M9	glucose(2)	NH4Cl(1)	O2		NaCl(0.3M)	37	7.0		Batch	0.0	MiSeq	doi.org/10.1038/s41598-017-02110-7
ompr__bw_delompr_nacl__1	GSE88980	Escherichia coli K-12 BW25113 del_ompR	BW25113	M9	glucose(2)	NH4Cl(1)	O2		NaCl(0.3M)	37	7.0	Kanamycin	Batch	0.0	MiSeq	doi.org/10.1038/s41598-017-02110-7
ompr__bw_delompr_nacl__2	GSE88980	Escherichia coli K-12 BW25113 del_ompR	BW25113	M9	glucose(2)	NH4Cl(1)	O2		NaCl(0.3M)	37	7.0	Kanamycin	Batch	0.0	MiSeq	doi.org/10.1038/s41598-017-02110-7
minspan__wt_ade__1	GSE48324	Escherichia coli K-12 MG1655	MG1655	M9	glucose(4)	NH4Cl(1)	O2	sauer trace element mixture	adenine (10 mM)	37	7.0		Batch		GAIIX	doi.org/10.15252/msb.20145243
minspan__wt_glc__1	GSE48324	Escherichia coli K-12 MG1655	MG1655	M9	glucose(4)	NH4Cl(1)	O2	sauer trace element mixture		37	7.0		Batch		GAIIX	doi.org/10.15252/msb.20145243
minspan__wt_glc__2	GSE48324	Escherichia coli K-12 MG1655	MG1655	M9	glucose(4)	NH4Cl(1)	O2	sauer trace element mixture		37	7.0		Batch		GAIIX	doi.org/10.15252/msb.20145243
minspan__wt_glc__3	GSE48324	Escherichia coli K-12 MG1655	MG1655	M9	glucose(4)	NH4Cl(1)	O2	sauer trace element mixture		37	7.0		Batch		GAIIX	doi.org/10.15252/msb.20145243
minspan__wt_glc_anaero__1	GSE48324	Escherichia coli K-12 MG1655	MG1655	M9	glucose(4)	NH4Cl(1)		sauer trace element mixture		37	7.0		Batch		GAIIX	doi.org/10.15252/msb.20145243
minspan__wt_glc_anaero__2	GSE48324	Escherichia coli K-12 MG1655	MG1655	M9	glucose(4)	NH4Cl(1)		sauer trace element mixture		37	7.0		Batch		GAIIX	doi.org/10.15252/msb.20145243
minspan__wt_trp__1	GSE48324	Escherichia coli K-12 MG1655	MG1655	M9	glucose(4)	NH4Cl(1)	O2	sauer trace element mixture	L-tryptophan (20 mg/L)	37	7.0		Batch		GAIIX	doi.org/10.15252/msb.20145243
minspan__bw_delcra_glc__1	GSE48324	Escherichia coli BW25113 del_cra	BW25113	M9	glucose(4)	NH4Cl(1)	O2	sauer trace element mixture		37	7.0	Kanamycin	Batch		GAIIX	doi.org/10.15252/msb.20145243
minspan__bw_delcra_trp__1	GSE48324	Escherichia coli BW25113 del_cra	BW25113	M9	glucose(4)	NH4Cl(1)	O2	sauer trace element mixture	L-tryptophan (20 mg/L)	37	7.0	Kanamycin	Batch		GAIIX	doi.org/10.15252/msb.20145243
minspan__bw_delmntr__1	GSE48324	Escherichia coli BW25113 del_mntR	BW25113	M9	glucose(4)	NH4Cl(1)	O2	sauer trace element mixture		37	7.0	Kanamycin	Batch		GAIIX	doi.org/10.15252/msb.20145243
minspan__bw_delnac_ade__1	GSE48324	Escherichia coli BW25113 del_nac	BW25113	M9	glucose(4)	NH4Cl(1)	O2	sauer trace element mixture	adenine (10 mM)	37	7.0	Kanamycin	Batch		GAIIX	doi.org/10.15252/msb.20145243
minspan__bw_delnac_glc__1	GSE48324	Escherichia coli BW25113 del_nac	BW25113	M9	glucose(4)	NH4Cl(1)	O2	sauer trace element mixture		37	7.0	Kanamycin	Batch		GAIIX	doi.org/10.15252/msb.20145243
cra_crp__wt_ac__1	GSE65643	Escherichia coli K-12 MG1655	MG1655	M9	acetate(2)	NH4Cl(1)	O2	aebersold trace element mixture		37	7.0		Batch	0.25	MiSeq	doi.org/10.1101/080929
cra_crp__wt_ac__2	GSE65643	Escherichia coli K-12 MG1655	MG1655	M9	acetate(2)	NH4Cl(1)	O2	aebersold trace element mixture		37	7.0		Batch	0.25	MiSeq	doi.org/10.1101/080929
cra_crp__wt_fru__1	GSE65643	Escherichia coli K-12 MG1655	MG1655	M9	fructose(2)	NH4Cl(1)	O2	aebersold trace element mixture		37	7.0		Batch	0.53	MiSeq	doi.org/10.1101/080929
cra_crp__wt_fru__2	GSE65643	Escherichia coli K-12 MG1655	MG1655	M9	fructose(2)	NH4Cl(1)	O2	aebersold trace element mixture		37	7.0		Batch	0.53	MiSeq	doi.org/10.1101/080929
cra_crp__delcra_ac__1	GSE65643	Escherichia coli K-12 MG1655 del_cra	MG1655	M9	acetate(2)	NH4Cl(1)	O2	aebersold trace element mixture		37	7.0	Kanamycin	Batch	0.08	MiSeq	doi.org/10.1101/080929
cra_crp__delcra_ac__2	GSE65643	Escherichia coli K-12 MG1655 del_cra	MG1655	M9	acetate(2)	NH4Cl(1)	O2	aebersold trace element mixture		37	7.0	Kanamycin	Batch	0.08	MiSeq	doi.org/10.1101/080929
cra_crp__delcra_fru__1	GSE65643	Escherichia coli K-12 MG1655 del_cra	MG1655	M9	fructose(2)	NH4Cl(1)	O2	aebersold trace element mixture		37	7.0	Kanamycin	Batch	0.69	MiSeq	doi.org/10.1101/080929
cra_crp__delcra_fru__2	GSE65643	Escherichia coli K-12 MG1655 del_cra	MG1655	M9	fructose(2)	NH4Cl(1)	O2	aebersold trace element mixture		37	7.0	Kanamycin	Batch	0.69	MiSeq	doi.org/10.1101/080929
cra_crp__delcra_glc__1	GSE65643	Escherichia coli K-12 MG1655 del_cra	MG1655	M9	glucose(2)	NH4Cl(1)	O2	aebersold trace element mixture		37	7.0	Kanamycin	Batch	0.67	MiSeq	doi.org/10.1101/080929
cra_crp__delcra_glc__2	GSE65643	Escherichia coli K-12 MG1655 del_cra	MG1655	M9	glucose(2)	NH4Cl(1)	O2	aebersold trace element mixture		37	7.0	Kanamycin	Batch	0.67	MiSeq	doi.org/10.1101/080929
rpoB__wt_031__1	GSE59377	Escherichia coli K-12 MG1655	MG1655	M9	glucose(4)	NH4Cl(1)	O2			37	7.0		Chemostat		MiSeq	doi.org/10.1016/j.cels.2016.04.003
rpoB__wt_044__1	GSE59377	Escherichia coli K-12 MG1655	MG1655	M9	glucose(4)	NH4Cl(1)	O2			37	7.0		Chemostat		MiSeq	doi.org/10.1016/j.cels.2016.04.003
rpoB__wt_lb__1	GSE59377	Escherichia coli K-12 MG1655	MG1655	LB			O2			37	7.0		Batch	1.42	MiSeq	doi.org/10.1016/j.cels.2016.04.003
rpoB__wt_lb__2	GSE59377	Escherichia coli K-12 MG1655	MG1655	LB			O2			37	7.0		Batch	1.42	MiSeq	doi.org/10.1016/j.cels.2016.04.003
rpoB__rpoBE546V_031__1	GSE59377	Escherichia coli K-12 MG1655 rpoBE546V	MG1655	M9	glucose(4)	NH4Cl(1)	O2	sauer trace element mixture		37	7.0	Kanamycin	Chemostat		MiSeq	doi.org/10.1016/j.cels.2016.04.003
rpoB__rpoBE546V_044__1	GSE59377	Escherichia coli K-12 MG1655 rpoBE546V	MG1655	M9	glucose(4)	NH4Cl(1)	O2	sauer trace element mixture		37	7.0	Kanamycin	Chemostat		MiSeq	doi.org/10.1016/j.cels.2016.04.003
rpoB__rpoBE546V_lb__1	GSE59377	Escherichia coli K-12 MG1655 rpoBE546V	MG1655	LB			O2			37	7.0	Kanamycin	Batch	1.34	MiSeq	doi.org/10.1016/j.cels.2016.04.003
rpoB__rpoBE546V_lb__2	GSE59377	Escherichia coli K-12 MG1655 rpoBE546V	MG1655	LB			O2			37	7.0	Kanamycin	Batch	1.34	MiSeq	doi.org/10.1016/j.cels.2016.04.003
rpoB__rpoBE546V_glc__1	GSE59377	Escherichia coli K-12 MG1655 rpoBE546V	MG1655	M9	glucose(4)	NH4Cl(1)	O2	sauer trace element mixture		37	7.0	Kanamycin	Batch	0.85	MiSeq	doi.org/10.1016/j.cels.2016.04.003
rpoB__rpoBE672K_glc__1	GSE59377	Escherichia coli K-12 MG1655 rpoBE672K	MG1655	M9	glucose(4)	NH4Cl(1)	O2	sauer trace element mixture		37	7.0	Kanamycin	Batch	0.88	MiSeq	doi.org/10.1016/j.cels.2016.04.003
rpoB__rpoBE672K_glc__2	GSE59377	Escherichia coli K-12 MG1655 rpoBE672K	MG1655	M9	glucose(4)	NH4Cl(1)	O2	sauer trace element mixture		37	7.0	Kanamycin	Batch	0.88	MiSeq	doi.org/10.1016/j.cels.2016.04.003
rpoB__rpoBE672K_lb__1	GSE59377	Escherichia coli K-12 MG1655 rpoBE672K	MG1655	LB			O2			37	7.0	Kanamycin	Batch	1.4	MiSeq	doi.org/10.1016/j.cels.2016.04.003
rpoB__rpoBE672K_lb__2	GSE59377	Escherichia coli K-12 MG1655 rpoBE672K	MG1655	LB			O2			37	7.0	Kanamycin	Batch	1.4	MiSeq	doi.org/10.1016/j.cels.2016.04.003
crp__wt_fru__1	GSE64849	Escherichia coli K-12 MG1655	MG1655	M9	fructose(2)	NH4Cl(1)	O2	sauer trace element mixture		37	7.0		Batch		MiSeq	doi.org/10.1101/069021
crp__wt_glyc__1	GSE64849	Escherichia coli K-12 MG1655	MG1655	M9	glycerol(2)	NH4Cl(1)	O2	sauer trace element mixture		37	7.0		Batch		MiSeq	doi.org/10.1101/069021
crp__wt_glyc__2	GSE64849	Escherichia coli K-12 MG1655	MG1655	M9	glycerol(2)	NH4Cl(1)	O2	sauer trace element mixture		37	7.0		Batch		MiSeq	doi.org/10.1101/069021
crp__delar1_glyc__1	GSE64849	Escherichia coli K-12 MG1655 crp_delAr1	MG1655	M9	glycerol(2)	NH4Cl(1)	O2	sauer trace element mixture		37	7.0	Kanamycin	Batch		MiSeq	doi.org/10.1101/069021
crp__delar1_glyc__2	GSE64849	Escherichia coli K-12 MG1655 crp_delAr1	MG1655	M9	glycerol(2)	NH4Cl(1)	O2	sauer trace element mixture		37	7.0	Kanamycin	Batch		MiSeq	doi.org/10.1101/069021
crp__delar1ar2_glyc__1	GSE64849	Escherichia coli K-12 MG1655 crp_delAr1delAr2	MG1655	M9	glycerol(2)	NH4Cl(1)	O2	sauer trace element mixture		37	7.0	Kanamycin	Batch		MiSeq	doi.org/10.1101/069021
crp__delar1ar2_glyc__2	GSE64849	Escherichia coli K-12 MG1655 crp_delAr1delAr2	MG1655	M9	glycerol(2)	NH4Cl(1)	O2	sauer trace element mixture		37	7.0	Kanamycin	Batch		MiSeq	doi.org/10.1101/069021
crp__delar1ar2_glyc__3	GSE64849	Escherichia coli K-12 MG1655 crp_delAr1delAr2	MG1655	M9	glycerol(2)	NH4Cl(1)	O2	sauer trace element mixture		37	7.0	Kanamycin	Batch		MiSeq	doi.org/10.1101/069021
crp__delar2_glyc__1	GSE64849	Escherichia coli K-12 MG1655 crp_delAr2	MG1655	M9	glycerol(2)	NH4Cl(1)	O2	sauer trace element mixture		37	7.0	Kanamycin	Batch		MiSeq	doi.org/10.1101/069021
crp__delar2_glyc__2	GSE64849	Escherichia coli K-12 MG1655 crp_delAr2	MG1655	M9	glycerol(2)	NH4Cl(1)	O2	sauer trace element mixture		37	7.0	Kanamycin	Batch		MiSeq	doi.org/10.1101/069021
crp__delar2_glyc__3	GSE64849	Escherichia coli K-12 MG1655 crp_delAr2	MG1655	M9	glycerol(2)	NH4Cl(1)	O2	sauer trace element mixture		37	7.0	Kanamycin	Batch		MiSeq	doi.org/10.1101/069021
crp__delcrp_fru__1	GSE64849	Escherichia coli K-12 MG1655 del_crp	MG1655	M9	fructose(2)	NH4Cl(1)	O2	sauer trace element mixture		37	7.0	Kanamycin	Batch		MiSeq	doi.org/10.1101/069021
crp__delcrp_fru__2	GSE64849	Escherichia coli K-12 MG1655 del_crp	MG1655	M9	fructose(2)	NH4Cl(1)	O2	sauer trace element mixture		37	7.0	Kanamycin	Batch		MiSeq	doi.org/10.1101/069021
crp__delcrp_fru__3	GSE64849	Escherichia coli K-12 MG1655 del_crp	MG1655	M9	fructose(2)	NH4Cl(1)	O2	sauer trace element mixture		37	7.0	Kanamycin	Batch		MiSeq	doi.org/10.1101/069021
crp__delcrp_glc__1	GSE64849	Escherichia coli K-12 MG1655 del_crp	MG1655	M9	glucose(2)	NH4Cl(1)	O2	sauer trace element mixture		37	7.0	Kanamycin	Batch		MiSeq	doi.org/10.1101/069021
crp__delcrp_glc__2	GSE64849	Escherichia coli K-12 MG1655 del_crp	MG1655	M9	glucose(2)	NH4Cl(1)	O2	sauer trace element mixture		37	7.0	Kanamycin	Batch		MiSeq	doi.org/10.1101/069021
crp__delcrp_glc__3	GSE64849	Escherichia coli K-12 MG1655 del_crp	MG1655	M9	glucose(2)	NH4Cl(1)	O2	sauer trace element mixture		37	7.0	Kanamycin	Batch		MiSeq	doi.org/10.1101/069021
crp__delcrp_glyc__1	GSE64849	Escherichia coli K-12 MG1655 del_crp	MG1655	M9	glycerol(2)	NH4Cl(1)	O2	sauer trace element mixture		37	7.0	Kanamycin	Batch		MiSeq	doi.org/10.1101/069021
crp__delcrp_glyc__2	GSE64849	Escherichia coli K-12 MG1655 del_crp	MG1655	M9	glycerol(2)	NH4Cl(1)	O2	sauer trace element mixture		37	7.0	Kanamycin	Batch		MiSeq	doi.org/10.1101/069021
crp__delcrp_glyc__3	GSE64849	Escherichia coli K-12 MG1655 del_crp	MG1655	M9	glycerol(2)	NH4Cl(1)	O2	sauer trace element mixture		37	7.0	Kanamycin	Batch		MiSeq	doi.org/10.1101/069021
glu__glu_ale3__1	GSE61327	Escherichia coli GLU.3.412.1	MG1655	M9	glucose(4)	NH4Cl(1)	O2	sauer trace element mixture		37	7.0		Batch	1.01	MiSeq	doi.org/10.1128/AEM.02246-14
glu__glu_ale4__1	GSE61327	Escherichia coli GLU.4.403.1	MG1655	M9	glucose(4)	NH4Cl(1)	O2	sauer trace element mixture		37	7.0		Batch	0.98	MiSeq	doi.org/10.1128/AEM.02246-14
glu__glu_ale5__1	GSE61327	Escherichia coli GLU.5.288.1	MG1655	M9	glucose(4)	NH4Cl(1)	O2	sauer trace element mixture		37	7.0		Batch	1.01	MiSeq	doi.org/10.1128/AEM.02246-14
glu__glu_ale6__1	GSE61327	Escherichia coli GLU.6.406.1	MG1655	M9	glucose(4)	NH4Cl(1)	O2	sauer trace element mixture		37	7.0		Batch	1.0	MiSeq	doi.org/10.1128/AEM.02246-14
glu__glu_ale8__1	GSE61327	Escherichia coli GLU.8.380.1	MG1655	M9	glucose(4)	NH4Cl(1)	O2	sauer trace element mixture		37	7.0		Batch	0.99	MiSeq	doi.org/10.1128/AEM.02246-14
glu__glu_ale9__1	GSE61327	Escherichia coli GLU.9.433.1	MG1655	M9	glucose(4)	NH4Cl(1)	O2	sauer trace element mixture		37	7.0		Batch	1.01	MiSeq	doi.org/10.1128/AEM.02246-14
glu__glu_ale10__1	GSE61327	Escherichia coli GLU.10.418.1	MG1655	M9	glucose(4)	NH4Cl(1)	O2	sauer trace element mixture		37	7.0		Batch	1.02	MiSeq	doi.org/10.1128/AEM.02246-14
ssw__wt_ac__1	GSE97944	Escherichia coli K-12 MG1655	MG1655	M9	acetate(4)	NH4Cl(1)	O2	sauer trace element mixture		37	7.0		Batch	0.27	MiSeq	doi.org/10.1128/AEM.00410-17
ssw__wt_glc__1	GSE97944	Escherichia coli K-12 MG1655	MG1655	M9	glucose(4)	NH4Cl(1)	O2	sauer trace element mixture		37	7.0		Batch	0.73	MiSeq	doi.org/10.1128/AEM.00410-17
ssw__wt_glyc__1	GSE97944	Escherichia coli K-12 MG1655	MG1655	M9	glycerol(2.5)	NH4Cl(1)	O2	sauer trace element mixture		37	7.0		Batch	0.45	MiSeq	doi.org/10.1128/AEM.00410-17
ssw__wt_xyl__1	GSE97944	Escherichia coli K-12 MG1655	MG1655	M9	xylose(4)	NH4Cl(1)	O2	sauer trace element mixture		37	7.0		Batch	0.55	MiSeq	doi.org/10.1128/AEM.00410-17
ssw__glc_ale1__1	GSE97944	Escherichia coli C13.1.133.1	MG1655	M9	glucose(4)	NH4Cl(1)	O2	sauer trace element mixture		37	7.0		Batch	0.964	MiSeq	doi.org/10.1128/AEM.00410-17
ssw__glc_ale2__1	GSE97944	Escherichia coli C13.1.134.1	MG1655	M9	glucose(4)	NH4Cl(1)	O2	sauer trace element mixture		37	7.0		Batch	0.989	MiSeq	doi.org/10.1128/AEM.00410-17
ssw__glc_ale3__1	GSE97944	Escherichia coli C13.6.133.1	MG1655	M9	glucose(4)	NH4Cl(1)	O2	sauer trace element mixture		37	7.0		Batch	0.967	MiSeq	doi.org/10.1128/AEM.00410-17
ssw__glyc_ale1__1	GSE97944	Escherichia coli SSW_GLY.1.45.1	MG1655	M9	glycerol(2.5)	NH4Cl(1)	O2	sauer trace element mixture		37	7.0		Batch	0.732	MiSeq	doi.org/10.1128/AEM.00410-17
ssw__glyc_ale2__1	GSE97944	Escherichia coli SSW_GLY.2.45.1	MG1655	M9	glycerol(2.5)	NH4Cl(1)	O2	sauer trace element mixture		37	7.0		Batch	0.758	MiSeq	doi.org/10.1128/AEM.00410-17
ssw__xyl_ale1__1	GSE97944	Escherichia coli SSW_XYL.1.20.1	MG1655	M9	xylose(4)	NH4Cl(1)	O2	sauer trace element mixture		37	7.0		Batch	0.7609999999999999	MiSeq	doi.org/10.1128/AEM.00410-17
ssw__xyl_ale2__1	GSE97944	Escherichia coli SSW_XYL.2.20.1	MG1655	M9	xylose(4)	NH4Cl(1)	O2	sauer trace element mixture		37	7.0		Batch	0.735	MiSeq	doi.org/10.1128/AEM.00410-17
ssw__xyl_ale3__1	GSE97944	Escherichia coli SSW_XYL.3.20.1	MG1655	M9	xylose(4)	NH4Cl(1)	O2	sauer trace element mixture		37	7.0		Batch	0.705	MiSeq	doi.org/10.1128/AEM.00410-17
ssw__glc_ac_ac2__1	GSE97944	Escherichia coli SSW_GLU_AC.9.92.4	MG1655	M9	acetate(4)	NH4Cl(1)	O2	sauer trace element mixture		37	7.0		Batch	0.386	MiSeq	doi.org/10.1128/AEM.00410-17
ssw__glc_ac_glc1__1	GSE97944	Escherichia coli SSW_GLU_AC.9.92.3	MG1655	M9	glucose(4)	NH4Cl(1)	O2	sauer trace element mixture		37	7.0		Batch	0.893	MiSeq	doi.org/10.1128/AEM.00410-17
ssw__glc_ac_glc2__1	GSE97944	Escherichia coli SSW_GLU_AC.9.92.4	MG1655	M9	glucose(4)	NH4Cl(1)	O2	sauer trace element mixture		37	7.0		Batch	0.902	MiSeq	doi.org/10.1128/AEM.00410-17
ssw__glc_glyc_glc__1	GSE97944	Escherichia coli SSW_GLU_GLY.4.165.2	MG1655	M9	glucose(4)	NH4Cl(1)	O2	sauer trace element mixture		37	7.0		Batch	0.932	MiSeq	doi.org/10.1128/AEM.00410-17
ssw__glc_glyc_glyc__1	GSE97944	Escherichia coli SSW_GLU_GLY.4.165.2	MG1655	M9	glycerol(2.5)	NH4Cl(1)	O2	sauer trace element mixture		37	7.0		Batch	0.845	MiSeq	doi.org/10.1128/AEM.00410-17
ssw__glc_xyl_glc__1	GSE97944	Escherichia coli SSW_GLU_XYL.2.165.1	MG1655	M9	glucose(4)	NH4Cl(1)	O2	sauer trace element mixture		37	7.0		Batch	0.956	MiSeq	doi.org/10.1128/AEM.00410-17
ssw__glc_xyl_xyl__1	GSE97944	Escherichia coli SSW_GLU_XYL.2.165.1	MG1655	M9	xylose(4)	NH4Cl(1)	O2	sauer trace element mixture		37	7.0		Batch	0.745	MiSeq	doi.org/10.1128/AEM.00410-17
