# Supplementary material for: The y-ome defines the 35% of Escherichia coli genes that lack experimental evidence of function
Source: Nucleic Acids Res. 2019 Jan 30;47(5):2446–54. doi: 10.1093/nar/gkz030 (PMC6412132; doi:10.1093/nar/gkz030)
Supplement: Supplementary Data [file gkz030_supplemental_files.zip › S6 Co-expressed Modules.tsv]

locus_tag	Module	kME	primary_name	description	annotation_quality
b0767	M1	0.88	pgl	6-phosphogluconolactonase	well-annotated
b0808	M1	0.97	ybiO	moderate conductance mechanosensitive channel	well-annotated
b0812	M1	0.96	dps	Dps complex; stationary phase nucleoid component that sequesters iron and protects DNA from damage	well-annotated
b2302	M1	0.97	yfcG	disulfide reductase	well-annotated
b2301	M1	0.87	yfcF	glutathione	well-annotated
b2213	M1	0.87	ada	DNA-binding transcriptional dual regulator / DNA repair protein Ada	well-annotated
b2137	M1	0.95	yohF	putative oxidoreductase with NAD(P)-binding Rossmann-fold domain	y-ome
b0837	M1	0.85	yliI	aldose sugar dehydrogenase YliI	well-annotated
b0839	M1	0.87	dacC	D-alanyl-D-alanine carboxypeptidase DacC	well-annotated
b2135	M1	0.87	yohC	putative inner membrane protein	y-ome
b2131	M1	0.97	osmF	glycine betaine ABC transporter periplasmic binding protein OsmF	well-annotated
b2130	M1	0.88	yehY	glycine betaine ABC transporter membrane subunit YehY	well-annotated
b0865	M1	0.9	ybjP	DUF3828 domain-containing lipoprotein YbjP	y-ome
b2129	M1	0.92	yehX	glycine betaine ABC transporter ATP binding subunit YehX	well-annotated
b2128	M1	0.85	yehW	glycine betaine ABC transporter membrane subunit YehW	well-annotated
b0870	M1	0.84	ltaE	low-specificity L-threonine aldolase	well-annotated
b0871	M1	0.95	poxB	pyruvate oxidase	well-annotated
b2127	M1	0.92	mlrA	DNA-binding transcriptional activator MlrA	well-annotated
b2097	M1	0.95	fbaB	fructose-bisphosphate aldolase class I	well-annotated
b2086	M1	0.96	yegS	lipid kinase	well-annotated
b2080	M1	0.88	yegP	DUF1508 domain-containing protein YegP	y-ome
b0897	M1	0.91	ycaC	putative hydrolase	y-ome
b0906	M1	0.93	ycaP	DUF421 domain-containing protein YcaP	y-ome
b0964	M1	0.81	yccT	DUF2057 domain-containing protein YccT	y-ome
b0965	M1	0.86	yccU	putative CoA-binding protein with NAD(P)-binding Rossmann-fold domain	y-ome
b0978	M1	0.8	appC	cytochrome	well-annotated
b2347	M1	0.97	yfdC	inner membrane protein YfdC	y-ome
b0980	M1	0.81	appA	periplasmic phosphoanhydride phosphatase/multiple inositol-polyphosphate phosphatase	well-annotated
b2464	M1	0.96	talA	transaldolase A	well-annotated
b0790	M1	0.95	ybhP	endonuclease/exonuclease/phosphatase domain-containing protein YbhP	y-ome
b3153	M1	0.92	yhbO	protein/nucleic acid deglycase 2	well-annotated
b3102	M1	0.91	yqjG	glutathionyl-hydroquinone reductase YqjG	well-annotated
b0643	M1	0.88	ybeL	DUF1451 domain-containing protein YbeL	y-ome
b3073	M1	0.91	patA	putrescine aminotransferase	well-annotated
b3068	M1	0.8	mug	stationary phase mismatch/uracil DNA glycosylase	well-annotated
b3034	M1	0.8	nudF	ADP-sugar pyrophosphatase	well-annotated
b3024	M1	0.87	ygiW	BOF family protein YgiW	y-ome
b3023	M1	0.86	ygiV	DNA-binding transcriptional repressor YgiV	well-annotated
b3012	M1	0.91	dkgA	methylglyoxal reductase DkgA	well-annotated
b3003	M1	0.96	yghA	NADP	well-annotated
b2989	M1	0.82	yghU	disulfide reductase / organic hydroperoxide reductase	well-annotated
b2922	M1	0.88	yggE	uncharacterized protein YggE	y-ome
b2889	M1	0.91	idi	isopentenyl-diphosphate Δ-isomerase	well-annotated
b2672	M1	0.91	ygaM	DUF883 domain-containing protein YgaM	y-ome
b2665	M1	0.94	kbp	K	well-annotated
b2662	M1	0.86	gabT	4-aminobutyrate aminotransferase GabT	well-annotated
b2661	M1	0.86	gabD	NADP	well-annotated
b2647	M1	0.86	ypjA	adhesin-like autotransporter YpjA	y-ome
b0753	M1	0.93	ybgS	PF13985 family protein YbgS	y-ome
b2543	M1	0.89	yphA	putative inner membrane protein	y-ome
b0773	M1	0.88	ybhB	putative kinase inhibitor	y-ome
b0779	M1	0.82	uvrB	excision nuclease subunit B	well-annotated
b2494	M1	0.81	bepA	β-barrel assembly-enhancing protease	well-annotated
b0788	M1	0.92	ybhN	conserved inner membrane protein YbhN	y-ome
b0789	M1	0.95	clsB	cardiolipin synthase B	well-annotated
b2465	M1	0.91	tktB	transketolase 2	well-annotated
b0608	M1	0.86	ybdR	putative Zn	y-ome
b1990	M1	0.89	ldtA	L,D-transpeptidase ErfK	well-annotated
b1967	M1	0.9	hchA	protein/nucleic acid deglycase 1	well-annotated
b1197	M1	0.89	treA	periplasmic trehalase	well-annotated
b1646	M1	0.96	sodC	superoxide dismutase (Cu-Zn)	well-annotated
b1218	M1	0.89	chaC	glutathione-specific γ-glutamylcyclotransferase	well-annotated
b1234	M1	0.87	rssA	putative patatin-like phospholipase RssA	y-ome
b1235	M1	0.92	rssB	regulator of RpoS	well-annotated
b1619	M1	0.9	hdhA	7-α-hydroxysteroid dehydrogenase	well-annotated
b1598	M1	0.83	ydgD	putative serine protease YdgD	y-ome
b1537	M1	0.9	ydeJ	conserved protein YdeJ	y-ome
b1258	M1	0.88	yciF	DUF892 domain-containing protein YciF	y-ome
b1267	M1	0.84	yciO	putative RNA-binding protein YciO	y-ome
b1536	M1	0.91	ydeI	BOF family protein YdeI	y-ome
b1529	M1	0.82	marC	inner membrane protein MarC	y-ome
b1519	M1	0.96	tam	-aconitate 2-methyltransferase	well-annotated
b1493	M1	0.84	gadB	glutamate decarboxylase B	well-annotated
b1490	M1	0.88	dosC	diguanylate cyclase DosC	well-annotated
b1285	M1	0.93	pdeR	cyclic di-GMP phosphodiesterase PdeR	well-annotated
b1482	M1	0.95	osmC	osmotically inducible peroxiredoxin	well-annotated
b1478	M1	0.92	adhP	ethanol dehydrogenase / alcohol dehydrogenase	well-annotated
b1462	M1	0.87	yddH	flavin reductase-like protein YddH	y-ome
b1327	M1	0.93	ycjY	putative hydrolase YcjY	y-ome
b1454	M1	0.93	yncG	putative glutathione	y-ome
b1450	M1	0.9	mcbR	DNA-binding transcriptional dual regulator McbR	well-annotated
b1342	M1	0.88	zntB	Zn	well-annotated
b1449	M1	0.94	curA	NADPH-dependent curcumin/dihydrocurcumin reductase	well-annotated
b1428	M1	0.96	ydcK	putative enzyme YdcK	y-ome
b1647	M1	0.83	ydhF	putative oxidoreductase	y-ome
b1971	M1	0.84	msrP	periplasmic protein-L-methionine sulfoxide reductase catalytic subunit	well-annotated
b1188	M1	0.95	ycgB	PF04293 family protein YcgB	y-ome
b1664	M1	0.84	ydhQ	adhesin-like autotransporter YdhQ	y-ome
b1000	M1	0.86	cbpA	curved DNA-binding protein	well-annotated
b1956	M1	0.82	dgcQ	putative diguanylate cyclase DgcQ	y-ome
b1955	M1	0.96	yedP	putative mannosyl-3-phosphoglycerate phosphatase	y-ome
b1004	M1	0.9	wrbA	NAD(P)H:quinone oxidoreductase	well-annotated
b1931	M1	0.83	yedK	putative SOS response-associated peptidase YedK	y-ome
b1927	M1	0.95	amyA	α-amylase	well-annotated
b1045	M1	0.89	ymdB	2'-	well-annotated
b1046	M1	0.88	clsC	cardiolipin synthase C	well-annotated
b1051	M1	0.91	msyB	acidic protein that suppresses heat sensitivity of a	y-ome
b1897	M1	0.94	otsB	trehalose-6-phosphate phosphatase	well-annotated
b1896	M1	0.93	otsA	trehalose-6-phosphate synthase	well-annotated
b1815	M1	0.93	pdeD	putative c-di-GMP phosphodiesterase PdeD	y-ome
b1813	M1	0.85	nudL	putative NUDIX hydrolase with low 3-phosphohydroxypyruvate phosphatase activity	well-annotated
b1784	M1	0.94	yeaH	DUF444 domain-containing protein YeaH	y-ome
b1783	M1	0.96	yeaG	protein kinase YeaG	well-annotated
b1739	M1	0.89	osmE	osmotically-inducible lipoprotein OsmE	y-ome
b1732	M1	0.91	katE	catalase II	well-annotated
b1087	M1	0.9	yceF	m	well-annotated
b1725	M1	0.83	yniA	putative kinase YniA	y-ome
b1723	M1	0.81	pfkB	6-phosphofructokinase II	well-annotated
b1105	M1	0.81	lpoB	outer membrane lipoprotein - activator of MrcB activity	well-annotated
b1710	M1	0.96	btuE	thioredoxin/glutathione peroxidase	well-annotated
b1709	M1	0.9	btuD	vitamin B	well-annotated
b1678	M1	0.96	ldtE	L,D-transpeptidase LdtE	well-annotated
b1668	M1	0.94	ydhS	FAD/NAD(P) binding domain-containing protein YdhS	y-ome
b1661	M1	0.88	cfa	cyclopropane fatty acyl phospholipid synthase	well-annotated
b3222	M1	0.8	nanK	-acetylmannosamine kinase	well-annotated
b1406	M1	0.84	pdxI	pyridoxine 4-dehydrogenase	well-annotated
b0485	M1	0.9	glsA	glutaminase 1	well-annotated
b4336	M1	0.89	yjiN	DUF445 domain-containing protein YjiN	y-ome
b0220	M1	0.86	ivy	periplasmic chaperone, inhibitor of vertebrate C-type lysozyme	well-annotated
b4310	M1	0.87	nanM	-acetylneuraminate mutarotase	well-annotated
b4269	M1	0.96	ahr	aldehyde reductase, NADPH-dependent	well-annotated
b4263	M1	0.91	yjgR	DUF853 domain-containing protein YjgR	y-ome
b0186	M1	0.94	ldcC	lysine decarboxylase 2	well-annotated
b4219	M1	0.81	msrA	methionine sulfoxide reductase A	well-annotated
b3474	M1	0.85	yhhT	putative transporter YhhT	y-ome
b4187	M1	0.95	aidB	isovaleryl-CoA dehydrogenase and DNA-binding transcriptional repressor	well-annotated
b4167	M1	0.91	nnr	NAD(P)HX epimerase / NAD(P)HX dehydratase	well-annotated
b0486	M1	0.84	ybaT	putative transporter YbaT	y-ome
b0384	M1	0.88	psiF	PsiF family protein	y-ome
b3830	M1	0.91	ysgA	putative dienelactone hydrolase	y-ome
b3996	M1	0.84	nudC	NADH pyrophosphatase	well-annotated
b3519	M1	0.92	treF	cytoplasmic trehalase	well-annotated
b3517	M1	0.83	gadA	glutamate decarboxylase A	well-annotated
b3713	M1	0.8	yieF	chromate reductase	well-annotated
b0325	M1	0.93	yahK	aldehyde reductase, NADPH-dependent	well-annotated
b4149	M1	0.88	blc	outer membrane lipoprotein Blc	y-ome
b4135	M1	0.93	yjdC	putative DNA-binding transcriptional regulator YjdC	y-ome
b4107	M1	0.91	yjdN	conserved protein YjdN	y-ome
b0304	M1	0.93	rclA	putative pyridine nucleotide-disulfide oxidoreductase RclA	y-ome
b4093	M1	0.87	phnO	aminoalkylphosphonate	well-annotated
b3522	M1	0.95	yhjD	putative transporter YhjD	y-ome
b0285	M1	0.9	paoB	aldehyde dehydrogenase, FAD-binding subunit	well-annotated
b3555	M1	0.86	yiaG	putative DNA-binding transcriptional regulator YiaG	y-ome
b4029	M1	0.82	yjbH	YjbH family protein	y-ome
b3361	M1	0.96	fic	putative adenosine monophosphate—protein transferase Fic	y-ome
b0286	M1	0.92	paoA	aldehyde dehydrogenase, Fe-S subunit	well-annotated
b3530	M1	0.81	bcsC	cellulose biosynthesis protein BcsC	y-ome
b0047	M1	0.8	kefC	K	well-annotated
b0283	M1	0.92	paoD	molybdenum cofactor insertion chaperone for PaoABC	well-annotated
b0060	M1	0.82	polB	DNA polymerase II	well-annotated
b4051	M1	0.89	qorA	putative quinone oxidoreductase 1	well-annotated
b0453	M1	0.9	ybaY	PF09619 family lipoprotein YbaY	y-ome
b3524	M1	0.94	yhjG	AsmA family protein YhjG	y-ome
b4392	M1	0.82	slt	soluble lytic murein transglycosylase	well-annotated
b4376	M1	0.9	osmY	periplasmic chaperone OsmY	well-annotated
b3447	M1	0.9	ggt	glutathione hydrolase proenzyme	well-annotated
b3448	M1	0.84	yhhA	DUF2756 domain-containing protein YhhA	y-ome
b0284	M1	0.93	paoC	aldehyde dehydrogenase: molybdenum cofactor-binding subunit	well-annotated
b0581	M1	0.96	ybdK	carboxylate-amine ligase	well-annotated
b0419	M1	0.94	yajO	1-deoxyxylulose-5-phosphate synthase YajO	well-annotated
b1839	M10	0.88	yebY	DUF2511 domain-containing protein YebY	y-ome
b0407	M10	0.83	yajC	Sec translocon accessory complex subunit YajC	well-annotated
b1915	M10	0.86	yecF	DUF2594 domain-containing protein YecF	y-ome
b2185	M10	0.87	rplY	50S ribosomal subunit protein L25	well-annotated
b3649	M10	0.85	rpoZ	RNA polymerase subunit ω	well-annotated
b2524	M10	0.88	iscX	accessory iron-sulfur cluster assembly protein IscX	well-annotated
b1061	M10	0.86	dinI	DNA damage-inducible protein I	y-ome
b2325	M10	0.82	yfcL	protein YfcL	y-ome
b3312	M10	0.82	rpmC	50S ribosomal subunit protein L29	well-annotated
b4537	M10	0.81	yecJ	DUF2766 domain-containing protein YecJ	y-ome
b3190	M10	0.85	ibaG	acid stress protein IbaG	well-annotated
b3186	M10	0.93	rplU	50S ribosomal subunit protein L21	well-annotated
b3185	M10	0.93	rpmA	50S ribosomal subunit protein L27	well-annotated
b3180	M10	0.86	yhbY	ribosome assembly factor YhbY	well-annotated
b3257	M10	0.84	yhdT	DUF997 domain-containing protein YhdT	y-ome
b0637	M10	0.82	rsfS	ribosomal silencing factor RsfS	well-annotated
b1233	M10	0.82	ychJ	NTF2-like domain-containing protein YchJ	y-ome
b3231	M10	0.86	rplM	50S ribosomal subunit protein L13	well-annotated
b0557	M10	0.81	borD	DLP12 prophage; prophage lipoprotein BorD	y-ome
b1716	M10	0.82	rplT	50S ribosomal subunit protein L20	well-annotated
b3309	M10	0.9	rplX	50S ribosomal subunit protein L24	well-annotated
b4000	M10	0.81	hupA	HUαα	well-annotated
b1718	M10	0.85	infC	translation initiation factor IF-3	well-annotated
b2609	M10	0.86	rpsP	30S ribosomal subunit protein S16	well-annotated
b2606	M10	0.9	rplS	50S ribosomal subunit protein L19	well-annotated
b3261	M10	0.92	fis	DNA-binding transcriptional dual regulator Fis	well-annotated
b0023	M10	0.97	rpsT	30S ribosomal subunit protein S20	well-annotated
b0346	M11	0.95	mhpR	DNA-binding transcriptional activator MhpR	well-annotated
b1020	M11	0.87	phoH	ATP-binding protein PhoH	y-ome
b3820	M11	0.82	yigI	putative thioesterase YigI	y-ome
b0330	M11	0.96	prpR	DNA-binding transcriptional dual regulator PrpR	well-annotated
b4015	M11	0.85	aceA	isocitrate lyase	well-annotated
b4014	M11	0.88	aceB	malate synthase A	well-annotated
b1056	M11	0.81	yceI	protein YceI	y-ome
b1744	M11	0.87	astE	succinylglutamate desuccinylase	well-annotated
b3605	M11	0.85	lldD	L-lactate dehydrogenase	well-annotated
b3450	M11	0.91	ugpC	-glycerol 3-phosphate ABC transporter ATP binding subunit	well-annotated
b3453	M11	0.97	ugpB	-glycerol 3-phosphate ABC transporter periplasmic binding protein	well-annotated
b2663	M11	0.87	gabP	4-aminobutyrate:H	well-annotated
b1297	M11	0.81	puuA	glutamate-putrescine ligase	well-annotated
b2660	M11	0.89	lhgO	L-2-hydroxyglutarate oxidase	well-annotated
b2659	M11	0.92	csiD	PF08943 family protein CsiD	well-annotated
b3452	M11	0.93	ugpA	-glycerol 3-phosphate ABC transporter membrane subunit UgpA	well-annotated
b1385	M11	0.85	feaB	phenylacetaldehyde dehydrogenase	well-annotated
b1745	M11	0.87	astB	-succinylarginine dihydrolase	well-annotated
b1746	M11	0.88	astD	aldehyde dehydrogenase	well-annotated
b1747	M11	0.93	astA	arginine	well-annotated
b1748	M11	0.93	astC	succinylornithine transaminase	well-annotated
b0221	M11	0.95	fadE	acyl-CoA dehydrogenase	well-annotated
b1422	M11	0.84	ydcI	putative DNA-binding transcriptional repressor YdcI	well-annotated
b1439	M11	0.81	ydcR	fused putative DNA-binding transcriptional regulator/putative aminotransferase YdcR	y-ome
b3451	M11	0.94	ugpE	-glycerol 3-phosphate ABC transporter membrane subunit UgpE	well-annotated
b2046	M12	0.9	wzxC	M-antigen undecaprenyl disphosphate flippase	y-ome
b2045	M12	0.91	wcaK	putative colanic acid biosynthesis pyruvyl transferase	y-ome
b1110	M12	0.81	ycfJ	PF05433 family protein YcfJ	y-ome
b4028	M12	0.88	yjbG	capsule biosynthesis GfcC family protein YjbG	y-ome
b1951	M12	0.84	rcsA	DNA-binding transcriptional activator RcsA	well-annotated
b2048	M12	0.89	cpsG	phosphomannomutase	well-annotated
b4026	M12	0.82	yjbE	uncharacterized protein YjbE	y-ome
b4027	M12	0.87	yjbF	lipoprotein YjbF	y-ome
b2044	M12	0.87	wcaL	putative colanic biosynthesis glycosyl transferase	y-ome
b2049	M12	0.93	cpsB	mannose-1-phosphate guanylyltransferase	well-annotated
b2047	M12	0.93	wcaJ	undecaprenyl-phosphate glucose phosphotransferase	well-annotated
b2050	M12	0.92	wcaI	putative colanic biosynthesis glycosyl transferase	y-ome
b2059	M12	0.94	wcaA	putative colanic acid biosynthesis glycosyl transferase	y-ome
b2058	M12	0.87	wcaB	putative colanic acid biosynthesis acyl transferase	y-ome
b2057	M12	0.93	wcaC	putative colanic acid biosynthesis glycosyl transferase	y-ome
b2061	M12	0.91	wzb	protein-tyrosine phosphatase	well-annotated
b2062	M12	0.96	wza	outer membrane polysaccharide export protein Wza	well-annotated
b2056	M12	0.92	wcaD	putative colanic acid polymerase	y-ome
b2054	M12	0.88	wcaF	putative acyl transferase	y-ome
b2053	M12	0.96	gmd	GDP-mannose 4,6-dehydratase	well-annotated
b2466	M12	0.82	ypfG	DUF1176 domain-containing protein YpfG	y-ome
b2052	M12	0.96	fcl	GDP-L-fucose synthase	well-annotated
b2051	M12	0.91	gmm	GDP-mannose mannosyl hydrolase	well-annotated
b2055	M12	0.94	wcaE	putative colanic acid biosynthesis glycosyl transferase	y-ome
b2060	M12	0.97	wzc	protein-tyrosine kinase Wzc	well-annotated
b0052	M13	0.81	pdxA	4-hydroxythreonine-4-phosphate dehydrogenase	well-annotated
b1049	M13	0.87	opgH	osmoregulated periplasmic glucans (OPGs) biosynthesis protein H	well-annotated
b3614	M13	0.85	yibQ	divergent polysaccharide deacetylase domain-containing protein YibQ	y-ome
b0158	M13	0.85	btuF	vitamin B	well-annotated
b0195	M13	0.91	trmO	tRNA m	well-annotated
b1048	M13	0.81	opgG	osmoregulated periplasmic glucans (OPGs) biosynthesis protein G	well-annotated
b0635	M13	0.9	mrdA	peptidoglycan DD-transpeptidase MrdA	well-annotated
b0636	M13	0.84	rlmH	23S rRNA m	well-annotated
b4348	M13	0.85	hsdS	type I restriction enzyme EcoKI specificity protein	well-annotated
b3606	M13	0.83	trmL	tRNA (cytidine/uridine-2'-	well-annotated
b0524	M13	0.9	lpxH	UDP-2,3-diacylglucosamine diphosphatase	well-annotated
b0657	M13	0.87	lnt	apolipoprotein N-acyltransferase	well-annotated
b3700	M13	0.89	recF	DNA repair protein RecF	well-annotated
b3704	M13	0.89	rnpA	RNase P protein component	well-annotated
b0416	M13	0.83	nusB	transcription antitermination protein NusB	well-annotated
b1652	M13	0.85	rnt	RNase T	well-annotated
b3839	M13	0.86	tatC	twin arginine protein translocation system - TatC protein	well-annotated
b3250	M13	0.95	mreC	cell shape determining protein MreC	well-annotated
b3812	M13	0.84	yigB	5-amino-6-(5-phospho-D-ribitylamino)uracil phosphatase	well-annotated
b0433	M13	0.91	ampG	muropeptide:H	well-annotated
b3783	M13	0.85	rho	transcription termination factor Rho	well-annotated
b0960	M13	0.82	yccS	putative transporter YccS	y-ome
b3512	M14	0.9	gadE	DNA-binding transcriptional activator GadE	well-annotated
b3510	M14	0.94	hdeA	periplasmic acid stress chaperone	well-annotated
b3511	M14	0.93	hdeD	acid-resistance membrane protein	y-ome
b3506	M14	0.93	slp	starvation lipoprotein	well-annotated
b3507	M14	0.9	dctR	putative DNA-binding transcriptional regulator DctR	y-ome
b3491	M14	0.87	yhiM	inner membrane protein with a role in acid resistance	y-ome
b0707	M14	0.83	ybgA	DUF1722 domain-containing protein YbgA	y-ome
b1653	M14	0.85	lhr	putative ATP-dependent helicase Lhr	y-ome
b3509	M14	0.93	hdeB	periplasmic acid stress chaperone	well-annotated
b3513	M14	0.92	mdtE	multidrug efflux pump membrane fusion protein MdtE	well-annotated
b3508	M14	0.92	yhiD	inner membrane protein YhiD	y-ome
b3429	M14	0.82	glgA	glycogen synthase	well-annotated
b0979	M14	0.83	appB	cytochrome	well-annotated
b1341	M14	0.85	dgcM	diguanylate cyclase DgcM	well-annotated
b3428	M14	0.82	glgP	glycogen phosphorylase	well-annotated
b3514	M14	0.9	mdtF	multidrug efflux pump RND permease MdtF	well-annotated
b1489	M14	0.88	dosP	oxygen-sensing c-di-GMP phosphodiesterase DosP	well-annotated
b1492	M14	0.95	gadC	L-glutamate:4-aminobutyrate antiporter	well-annotated
b0049	M14	0.81	apaH	diadenosine tetraphosphatase	well-annotated
b1250	M14	0.85	kch	voltage-gated K	well-annotated
b4061	M14	0.85	pdeC	c-di-GMP phosphodiesterase PdeC	well-annotated
b1845	M14	0.83	ptrB	oligopeptidase B	well-annotated
b4389	M15	0.83	radA	DNA recombination protein	well-annotated
b4349	M15	0.82	hsdM	type I restriction enzyme EcoKI methyltransferase component	well-annotated
b1203	M15	0.85	ychF	redox-responsive ATPase YchF	well-annotated
b3019	M15	0.92	parC	dimer of DNA topoisomerase IV subunit A	well-annotated
b3407	M15	0.88	yhgF	putative RNA-binding protein YhgF	y-ome
b0526	M15	0.88	cysS	cysteine—tRNA ligase	well-annotated
b3251	M15	0.85	mreB	dynamic cytoskeletal protein MreB	well-annotated
b4388	M15	0.92	serB	phosphoserine phosphatase	well-annotated
b3189	M15	0.86	murA	UDP-	well-annotated
b0948	M15	0.86	rlmL	fused 23S rRNA m	well-annotated
b2954	M15	0.83	rdgB	dITP/XTP pyrophosphatase	well-annotated
b2315	M15	0.82	folC	bifunctional folylpolyglutamate synthetase / dihydrofolate synthetase	well-annotated
b2955	M15	0.81	yggW	putative coproporphyrinogen-III oxidase-like protein YggW	y-ome
b2316	M15	0.88	accD	acetyl-CoA carboxyltransferase subunit β	well-annotated
b0393	M15	0.87	rdgC	nucleoid-associated protein RdgC	well-annotated
b2569	M15	0.9	lepA	elongation factor 4	well-annotated
b1876	M15	0.88	argS	arginine—tRNA ligase	well-annotated
b0194	M15	0.93	proS	proline—tRNA ligase	well-annotated
b2697	M15	0.84	alaS	alanine—tRNA ligase/DNA-binding transcriptional repressor	well-annotated
b0888	M15	0.81	trxB	thioredoxin reductase	well-annotated
b3822	M16	0.91	recQ	ATP-dependent DNA helicase RecQ	well-annotated
b2140	M16	0.84	dusC	tRNA-dihydrouridine	well-annotated
b0859	M16	0.83	rlmC	23S rRNA m	well-annotated
b1281	M16	0.9	pyrF	orotidine-5'-phosphate decarboxylase	well-annotated
b3965	M16	0.87	trmA	tRNA m	well-annotated
b2081	M16	0.84	yegQ	putative peptidase YegQ	y-ome
b3633	M16	0.84	waaA	KDO transferase	well-annotated
b1055	M16	0.88	yceA	UPF0176 protein YceA	y-ome
b1831	M16	0.83	proQ	RNA chaperone ProQ	well-annotated
b1812	M16	0.86	pabB	aminodeoxychorismate synthase subunit 1	well-annotated
b1086	M16	0.85	rluC	23S rRNA pseudouridine	well-annotated
b1627	M16	0.81	rsxA	SoxR [2Fe-2S] reducing system protein RsxA	well-annotated
b3255	M16	0.88	accB	biotin carboxyl carrier protein	well-annotated
b1628	M16	0.82	rsxB	SoxR [2Fe-2S] reducing system protein RsxB	y-ome
b1629	M16	0.87	rsxC	SoxR [2Fe-2S] reducing system protein RsxC	y-ome
b1204	M16	0.84	pth	peptidyl-tRNA hydrolase	well-annotated
b0143	M16	0.89	pcnB	poly(A) polymerase I	well-annotated
b1132	M16	0.86	hflD	lysogenization regulator	well-annotated
b1133	M16	0.93	mnmA	tRNA-specific 2-thiouridylase	well-annotated
b4687	M17	0.91	shoB	toxic peptide ShoB	y-ome
b2018	M17	0.87	hisL	operon leader peptide	y-ome
b4686	M17	0.85	yshB	uncharacterized protein YshB	y-ome
b4676	M17	0.92	yoaK	uncharacterized membrane protein YoaK	y-ome
b4669	M17	0.9	ilvX	uncharacterized protein IlvX	y-ome
b4598	M17	0.86	yncL	uncharacterized protein YncL	y-ome
b4662	M17	0.88	sgrT	putative inhibitor of the PtsG glucose transporter	y-ome
b3672	M17	0.89	ivbL	operon leader peptide	well-annotated
b4637	M17	0.94	uof	RyhB-regulated	well-annotated
b4618	M17	0.87	tisB	membrane-depolarizing toxin TisB	well-annotated
b4593	M17	0.85	ymgI	uncharacterized protein YmgI	y-ome
b4542	M17	0.86	yohO	UPF0387 family protein YohO	y-ome
b2598	M17	0.91	pheL	operon leader peptide	well-annotated
b4663	M17	0.84	azuC	uncharacterized protein AzuC	y-ome
b0001	M17	0.92	thrL	operon leader peptide	well-annotated
b4702	M17	0.92	mgtL	leader peptide MgtL	well-annotated
b0991	M17	0.87	ymcE	protein YmcE	y-ome
b0075	M17	0.94	leuL	operon leader peptide	y-ome
b1382	M17	0.85	ynbE	lipoprotein YnbE	y-ome
b0461	M18	0.83	tomB	protein that modulates Hha toxicity	y-ome
b3858	M18	0.86	yihD	conserved protein YihD	y-ome
b2603	M18	0.84	yfiR	DUF4154 domain-containing protein YfiR	y-ome
b0990	M18	0.85	cspG	cold shock protein CspG	y-ome
b1446	M18	0.8	ydcY	DUF2526 domain-containing protein YdcY	y-ome
b0559	M18	0.89	ybcW	DLP12 prophage; protein YbcW	y-ome
b2630	M18	0.88	rnlA	CP4-57 prophage; RNase LS, toxin of the RnlAB toxin-antitoxin system	well-annotated
b4473	M18	0.87	smf	protein Smf	y-ome
b2990	M18	0.85	hybG	hydrogenase 2 accessory protein	well-annotated
b4294	M18	0.85	insA-7	KpLE2 phage-like element; IS1 repressor protein InsA	well-annotated
b1060	M18	0.84	bssS	regulator of biofilm formation	y-ome
b3411	M18	0.9	rpnA	recombination-promoting nuclease RpnA	well-annotated
b0277	M18	0.82	yagK	CP4-6 prophage; uncharacterized protein YagK	y-ome
b1541	M18	0.83	ydfZ	putative selenoprotein YdfZ	y-ome
b1557	M18	0.84	cspB	Qin prophage; cold shock-like protein CspB	well-annotated
b2244	M18	0.85	rpnE	inactive recombination-promoting nuclease-like protein RpnE	y-ome
b1356	M18	0.87	racR	Rac prophage; DNA-binding transcriptional repressor RacR	well-annotated
b1952	M19	0.85	dsrB	protein DsrB	y-ome
b1283	M19	0.87	osmB	osmotically-inducible lipoprotein OsmB	y-ome
b4217	M19	0.82	ytfK	DUF1107 domain-containing protein YtfK	y-ome
b1837	M19	0.85	yebW	protein YebW	y-ome
b1957	M19	0.83	yodC	protein YodC	y-ome
b2783	M19	0.86	mazE	MazE antitoxin of the MazF-MazE toxin-antitoxin system / DNA-binding transcriptional repressor	well-annotated
b3354	M19	0.85	yheU	UPF0270 family protein YheU	y-ome
b3049	M19	0.88	glgS	surface composition regulator	y-ome
b1104	M19	0.8	ycfL	DUF1425 domain-containing protein YcfL	y-ome
b3922	M19	0.83	yiiS	DUF406 domain-containing protein YiiS	y-ome
b0953	M19	0.86	rmf	ribosome modulation factor	well-annotated
b4406	M19	0.89	yaeP	UPF0253 family protein YaeP	y-ome
b0389	M19	0.89	yaiA	protein YaiA	y-ome
b1712	M19	0.86	ihfA	integration host factor subunit α	well-annotated
b3203	M19	0.82	hpf	ribosome hibernation-promoting factor	well-annotated
b3129	M19	0.83	prlF	antitoxin PrlF	well-annotated
b0881	M19	0.92	clpS	specificity factor for ClpA-ClpP chaperone-protease complex	well-annotated
b0621	M2	0.98	dcuC	anaerobic C4-dicarboxylate transporter DcuC	well-annotated
b2957	M2	0.89	ansB	L-asparaginase 2	well-annotated
b3158	M2	0.93	yhbU	putative peptidase YhbU	y-ome
b0715	M2	0.86	abrB	putative regulator	y-ome
b1854	M2	0.81	pykA	pyruvate kinase II	well-annotated
b3157	M2	0.82	yhbT	SCP2 domain-containing protein YhbT	y-ome
b3159	M2	0.95	yhbV	putative peptidase YhbV	y-ome
b2994	M2	0.8	hybC	hydrogenase 2 large subunit	well-annotated
b1750	M2	0.83	ydjX	DedA family protein YdjX	y-ome
b2996	M2	0.85	hybA	hydrogenase 2 iron-sulfur protein	well-annotated
b3156	M2	0.86	yhbS	putative acyltransferase with acyl-CoA N-acyltransferase domain	y-ome
b2997	M2	0.9	hybO	hydrogenase 2 small subunit	well-annotated
b2111	M2	0.87	yehD	putative fimbrial protein YehD	y-ome
b1757	M2	0.91	ynjE	molybdopterin synthase sulfurtransferase	well-annotated
b1752	M2	0.84	ydjZ	DedA family protein YdjZ	y-ome
b3110	M2	0.83	cyuP	putative D/L-serine transporter	y-ome
b3060	M2	0.9	ttdR	DNA-binding transcriptional activator Dan	well-annotated
b2966	M2	0.8	yqgA	DUF554 domain-containing protein YqgA	y-ome
b1751	M2	0.84	ydjY	4Fe-4S ferredoxin-type domain-containing protein YdjY	y-ome
b4335	M2	0.88	yjiM	putative dehydratase subunit	y-ome
b2728	M2	0.84	hypC	hydrogenase 3 maturation protein HypC	well-annotated
b0872	M2	0.89	hcr	NADH oxidoreductase	well-annotated
b0848	M2	0.82	ybjM	putative inner membrane protein	y-ome
b0894	M2	0.96	dmsA	dimethyl sulfoxide reductase subunit A	well-annotated
b0895	M2	0.95	dmsB	dimethyl sulfoxide reductase subunit B	well-annotated
b0896	M2	0.9	dmsC	dimethyl sulfoxide reductase subunit C	well-annotated
b0904	M2	0.89	focA	formate channel FocA	well-annotated
b0919	M2	0.94	ycbJ	putative phosphotransferase YcbJ	y-ome
b2201	M2	0.81	ccmA	heme trafficking system ATP-binding protein	well-annotated
b2202	M2	0.87	napC	periplasmic nitrate reductase cytochrome c protein	well-annotated
b2292	M2	0.89	yfbS	putative transporter YfbS	y-ome
b2296	M2	0.84	ackA	acetate kinase	well-annotated
b0992	M2	0.86	yccM	putative 4Fe-4S membrane protein	y-ome
b2298	M2	0.93	yfcC	putative transporter YfcC	y-ome
b3945	M2	0.93	gldA	L-1,2-propanediol dehydrogenase / glycerol dehydrogenase	well-annotated
b4380	M2	0.9	yjjI	DUF3029 domain-containing protein YjjI	y-ome
b2468	M2	0.82	aegA	putative oxidoreductase Fe-S subunit AegA	y-ome
b2469	M2	0.83	narQ	sensory histidine kinase NarQ	well-annotated
b2503	M2	0.84	pdeF	cyclic di-GMP phosphodiesterase PdeF	well-annotated
b4364	M2	0.88	yjjP	putative succinate exporter YjjP	y-ome
b0734	M2	0.8	cydB	cytochrome	well-annotated
b0733	M2	0.85	cydA	cytochrome	well-annotated
b3211	M2	0.91	yhcC	radical SAM family oxidoreductase YhcC	y-ome
b4334	M2	0.83	yjiL	putative ATPase, activator of (R)-hydroxyglutaryl-CoA dehdratase	y-ome
b2712	M2	0.82	hypF	carbamoyltransferase HypF	well-annotated
b2727	M2	0.93	hypB	hydrogenase isozymes nickel incorporation protein HypB	well-annotated
b2729	M2	0.91	hypD	Fe-(CN)	well-annotated
b4154	M2	0.84	frdA	fumarate reductase flavoprotein subunit	well-annotated
b4379	M2	0.91	yjjW	putative glycyl-radical enzyme activating enzyme YjjW	y-ome
b1674	M2	0.91	ydhY	putative 4Fe-4S ferredoxin-type protein	y-ome
b1593	M2	0.94	ynfK	putative dethiobiotin synthetase	y-ome
b1590	M2	0.83	ynfH	putative menaquinol dehydrogenase	well-annotated
b1589	M2	0.82	ynfG	putative oxidoreductase YnfG	y-ome
b1588	M2	0.84	ynfF	putative selenate reductase YnfF	y-ome
b1587	M2	0.94	ynfE	putative selenate reductase YnfE	y-ome
b3365	M2	0.9	nirB	nitrite reductase catalytic subunit NirB	well-annotated
b3366	M2	0.89	nirD	nitrite reductase subunit NirD	well-annotated
b4123	M2	0.9	dcuB	anaerobic C4-dicarboxylate transporter DcuB	well-annotated
b4122	M2	0.89	fumB	fumarase B	well-annotated
b4153	M2	0.84	frdB	fumarate reductase iron-sulfur protein	well-annotated
b4116	M2	0.8	adiY	DNA-binding transcriptional activator AdiY	well-annotated
b3476	M2	0.85	nikA	Ni(2+) ABC transporter periplasmic binding protein	well-annotated
b3477	M2	0.86	nikB	Ni(2+) ABC transporter membrane subunit NikB	well-annotated
b3478	M2	0.83	nikC	Ni(2+) ABC transporter membrane subunit NikC	well-annotated
b3479	M2	0.83	nikD	Ni(2+) ABC transporter ATP binding subunit NikD	well-annotated
b3480	M2	0.82	nikE	Ni(2+) ABC transporter ATP binding subunit NikE	well-annotated
b4079	M2	0.88	fdhF	formate dehydrogenase H	well-annotated
b3518	M2	0.86	ccp	cytochrome	well-annotated
b4071	M2	0.82	nrfB	periplasmic nitrite reductase penta-heme	well-annotated
b4070	M2	0.86	nrfA	cytochrome	well-annotated
b0007	M2	0.85	yaaJ	putative transporter YaaJ	y-ome
b3573	M2	0.86	ysaA	putative electron transport protein YsaA	y-ome
b1224	M2	0.83	narG	nitrate reductase A subunit α	well-annotated
b0873	M2	0.84	hcp	protein	well-annotated
b1673	M2	0.83	ydhV	putative oxidoreductase	y-ome
b4151	M2	0.82	frdD	fumarate reductase membrane protein FrdD	well-annotated
b3303	M20	0.9	rpsE	30S ribosomal subunit protein S5	well-annotated
b3984	M20	0.87	rplA	50S ribosomal subunit protein L1	well-annotated
b3301	M20	0.92	rplO	50S ribosomal subunit protein L15	well-annotated
b4203	M20	0.9	rplI	50S ribosomal subunit protein L9	well-annotated
b3300	M20	0.85	secY	Sec translocon subunit SecY	well-annotated
b3296	M20	0.93	rpsD	30S ribosomal subunit protein S4	well-annotated
b3295	M20	0.93	rpoA	RNA polymerase subunit α	well-annotated
b3294	M20	0.88	rplQ	50S ribosomal subunit protein L17	well-annotated
b0436	M20	0.83	tig	trigger factor	well-annotated
b0905	M20	0.81	ycaO	ribosomal protein S12 methylthiotransferase accessory factor YcaO	well-annotated
b3313	M20	0.93	rplP	50S ribosomal subunit protein L16	well-annotated
b3314	M20	0.95	rpsC	30S ribosomal subunit protein S3	well-annotated
b3340	M20	0.89	fusA	elongation factor G	well-annotated
b3320	M20	0.95	rplC	50S ribosomal subunit protein L3	well-annotated
b3317	M20	0.95	rplB	50S ribosomal subunit protein L2	well-annotated
b3341	M20	0.87	rpsG	30S ribosomal subunit protein S7	well-annotated
b3319	M20	0.96	rplD	50S ribosomal subunit protein L4	well-annotated
b0423	M21	0.91	thiI	tRNA uridine 4-sulfurtransferase	well-annotated
b3256	M21	0.88	accC	biotin carboxylase	well-annotated
b0661	M21	0.81	miaB	isopentenyl-adenosine A37 tRNA methylthiolase	well-annotated
b2533	M21	0.88	suhB	inositol-phosphate phosphatase	well-annotated
b4371	M21	0.86	rsmC	16S rRNA m	well-annotated
b0835	M21	0.92	rimO	ribosomal protein S12 methylthiotransferase RimO	well-annotated
b4375	M21	0.93	prfC	peptide chain release factor RF3	well-annotated
b3955	M21	0.9	eptC	phosphoethanolamine transferase EptC	well-annotated
b0632	M21	0.9	dacA	D-alanyl-D-alanine carboxypeptidase DacA	well-annotated
b4147	M21	0.88	efp	protein chain elongation factor EF-P	well-annotated
b0477	M21	0.86	gsk	inosine/guanosine kinase	well-annotated
b4469	M21	0.89	ygiQ	radical SAM superfamily protein YgiQ	y-ome
b1435	M21	0.9	rlhA	23S rRNA 5-hydroxycytidine C2501 synthase	well-annotated
b0930	M21	0.89	asnS	asparagine—tRNA ligase	well-annotated
b3705	M21	0.88	yidC	membrane protein insertase YidC	well-annotated
b2685	M21	0.85	emrA	multidrug efflux pump membrane fusion protein EmrA	well-annotated
b2014	M21	0.89	plaP	putrescine:H	well-annotated
b1047	M22	0.84	opgC	protein required for succinyl modification of osmoregulated periplasmic glucans	well-annotated
b0967	M22	0.81	rlmI	23S rRNA m	well-annotated
b2313	M22	0.88	cvpA	colicin V production protein	y-ome
b0874	M22	0.92	lysO	L-lysine exporter	well-annotated
b2171	M22	0.82	yeiP	elongation factor P family protein	y-ome
b0945	M22	0.9	pyrD	dihydroorotate dehydrogenase, type 2	well-annotated
b0737	M22	0.84	tolQ	Tol-Pal system protein TolQ	well-annotated
b0474	M22	0.83	adk	adenylate kinase	well-annotated
b0807	M22	0.84	rlmF	23S rRNA m	well-annotated
b1282	M22	0.84	yciH	putative translation factor	y-ome
b0406	M22	0.83	tgt	tRNA-guanine transglycosylase	well-annotated
b2497	M22	0.82	uraA	uracil:H	well-annotated
b3714	M22	0.87	adeP	adenine:H	well-annotated
b1207	M22	0.89	prs	ribose-phosphate diphosphokinase	well-annotated
b2813	M22	0.87	mltA	membrane-bound lytic murein transglycosylase A	well-annotated
b3396	M22	0.85	mrcA	peptidoglycan glycosyltransferase / peptidoglycan DD-transpeptidase MrcA	well-annotated
b1003	M23	0.88	yccJ	PF13993 family protein YccJ	y-ome
b1953	M23	0.88	yodD	stress-induced protein	y-ome
b1724	M23	0.96	ydiZ	protein YdiZ	y-ome
b1836	M23	0.9	yebV	protein YebV	y-ome
b0435	M23	0.9	bolA	DNA-binding transcriptional dual regulator BolA	well-annotated
b1195	M23	0.9	ymgE	PF04226 family protein YmgE	y-ome
b3494	M23	0.85	uspB	putative universal stress (ethanol tolerance) protein B	y-ome
b3099	M23	0.85	yqjE	conserved inner membrane protein YqjE	y-ome
b2266	M23	0.91	elaB	tail anchored inner membrane protein	y-ome
b1795	M23	0.88	yeaQ	PF04226 family protein YeaQ	y-ome
b3548	M23	0.82	yhjY	conserved protein YhjY	y-ome
b3239	M23	0.93	yhcO	putative barnase inhibitor	y-ome
b2602	M23	0.85	yfiL	DUF2799 domain-containing lipoprotein YfiL	y-ome
b0329	M23	0.91	yahO	DUF1471 domain-containing protein YahO	y-ome
b3097	M23	0.9	yqjC	DUF1090 domain-containing protein YqjC	y-ome
b1217	M23	0.83	chaB	putative cation transport regulator ChaB	y-ome
b3911	M24	0.87	cpxA	sensory histidine kinase CpxA	well-annotated
b1834	M24	0.92	yebT	intermembrane transport protein YebT	y-ome
b2075	M24	0.81	mdtB	multidrug efflux pump RND permease subunit MdtB	well-annotated
b1343	M24	0.88	dbpA	ATP-dependent RNA helicase DbpA	well-annotated
b2253	M24	0.87	arnB	UDP-4-amino-4-deoxy-L-arabinose aminotransferase	well-annotated
b2254	M24	0.9	arnC	undecaprenyl-phosphate 4-deoxy-4-formamido-L-arabinose transferase	well-annotated
b0708	M24	0.88	phr	deoxyribodipyrimidine photolyase (photoreactivation)	well-annotated
b0864	M24	0.82	artP	L-arginine ABC transporter ATP binding subunit	well-annotated
b2255	M24	0.84	arnA	UDP-4-amino-4-deoxy-L-arabinose formyltransferase/UDP-glucuronate dehydrogenase	well-annotated
b0869	M24	0.85	ybjT	putative NAD(P)-dependent oxidoreductase YbjT	y-ome
b4309	M24	0.86	nanS	-acetyl-9-	well-annotated
b2076	M24	0.82	mdtC	multidrug efflux pump RND permease subunit MdtC	well-annotated
b3608	M24	0.86	gpsA	glycerol-3-phosphate dehydrogenase, biosynthetic	well-annotated
b0792	M24	0.86	ybhR	putative ABC exporter membrane subunit YbhR	well-annotated
b1276	M24	0.82	acnA	aconitate hydratase A	well-annotated
b1257	M24	0.85	yciE	DUF892 domain-containing protein YciE	y-ome
b3774	M25	0.93	ilvC	ketol-acid reductoisomerase (NADP	well-annotated
b2913	M25	0.86	serA	phosphoglycerate dehydrogenase	well-annotated
b3457	M25	0.95	livH	branched chain amino acid/phenylalanine ABC transporter membrane subunit LivH	well-annotated
b0078	M25	0.86	ilvH	acetolactate synthase / acetohydroxybutanoate synthase, regulatory subunit	well-annotated
b3213	M25	0.85	gltD	glutamate synthase subunit GltD	well-annotated
b3523	M25	0.89	yhjE	putative transporter YhjE	y-ome
b3458	M25	0.93	livK	L-leucine/L-phenylalanine ABC transporter periplasmic binding protein	well-annotated
b0750	M25	0.85	nadA	quinolinate synthase	well-annotated
b2574	M25	0.81	nadB	L-aspartate oxidase	well-annotated
b3455	M25	0.95	livG	branched chain amino acid/phenylalanine ABC transporter ATP binding subunit LivG	well-annotated
b3829	M25	0.84	metE	cobalamin-independent homocysteine transmethylase	well-annotated
b3454	M25	0.93	livF	branched chain amino acid/phenylalanine ABC transporter ATP binding subunit LivF	well-annotated
b3212	M25	0.84	gltB	glutamate synthase subunit GltB	well-annotated
b3456	M25	0.95	livM	branched chain amino acid/phenylalanine ABC transporter membrane subunit LivM	well-annotated
b0077	M25	0.95	ilvI	acetolactate synthase / acetohydroxybutanoate synthase, catalytic subunit	well-annotated
b0112	M25	0.85	aroP	aromatic amino acid:H	well-annotated
b1286	M26	0.91	rnb	RNase II	well-annotated
b2421	M26	0.89	cysM	cysteine synthase B	well-annotated
b2762	M26	0.94	cysH	phosphoadenosine phosphosulfate reductase	well-annotated
b1287	M26	0.9	yciW	putative oxidoreductase	y-ome
b2423	M26	0.95	cysW	sulfate/thiosulfate ABC transporter inner membrane subunit CysW	well-annotated
b2751	M26	0.96	cysN	sulfate adenylyltransferase subunit 1	well-annotated
b2424	M26	0.97	cysU	sulfate/thiosulfate ABC transporter inner membrane subunit CysU	well-annotated
b2752	M26	0.97	cysD	sulfate adenylyltransferase subunit 2	well-annotated
b2764	M26	0.98	cysJ	sulfite reductase, flavoprotein subunit complex	well-annotated
b0032	M26	0.84	carA	carbamoyl phosphate synthetase subunit α	well-annotated
b0033	M26	0.84	carB	carbamoyl phosphate synthetase subunit β	well-annotated
b1729	M26	0.93	tcyP	cystine/sulfocysteine:cation symporter	well-annotated
b2763	M26	0.96	cysI	sulfite reductase, hemoprotein subunit	well-annotated
b2425	M26	0.96	cysP	thiosulfate/sulfate ABC transporter periplasmic binding protein CysP	well-annotated
b2750	M26	0.94	cysC	adenylyl-sulfate kinase	well-annotated
b2147	M27	0.81	preA	NAD-dependent dihydropyrimidine dehydrogenase subunit PreA	well-annotated
b2126	M27	0.91	btsS	high-affinity pyruvate receptor	well-annotated
b0328	M27	0.88	yahN	putative amino acid exporter	y-ome
b2766	M27	0.84	ygcN	putative oxidoreductase with FAD/NAD(P)-binding domain	y-ome
b2703	M27	0.81	srlE	sorbitol-specific PTS enzyme IIBC	well-annotated
b3418	M27	0.84	malT	DNA-binding transcriptional activator MalT	well-annotated
b4088	M27	0.83	alsB	D-allose ABC transporter periplasmic binding protein	well-annotated
b4267	M27	0.89	idnD	L-idonate 5-dehydrogenase	well-annotated
b3128	M27	0.81	garD	galactarate dehydratase	well-annotated
b2146	M27	0.85	preT	NAD-dependent dihydropyrimidine dehydrogenase subunit PreT	well-annotated
b3383	M27	0.81	yhfZ	putative DNA-binding transcriptional regulator YhfZ	y-ome
b0306	M27	0.81	ykgE	putative lactate utilization oxidoreductase YkgE	y-ome
b3748	M27	0.84	rbsD	D-ribose pyranase	well-annotated
b2426	M27	0.83	ucpA	putative oxidoreductase	y-ome
b2151	M27	0.83	galS	DNA-binding transcriptional dual regulator GalS	well-annotated
b1068	M28	0.83	yceM	putative oxidoreductase YceM	y-ome
b1958	M28	0.81	yedI	conserved inner membrane protein YedI	y-ome
b1249	M28	0.86	clsA	cardiolipin synthase A	well-annotated
b2142	M28	0.81	yohK	PF04712 family membrane protein YohK	y-ome
b4057	M28	0.82	yjbR	PF04237 family protein YjbR	y-ome
b2136	M28	0.81	yohD	DedA family protein YohD	y-ome
b0786	M28	0.9	ybhL	Bax1-I family protein YbhL	y-ome
b2473	M28	0.83	ypfH	esterase YpfH	well-annotated
b2381	M28	0.87	ypdB	DNA-binding transcriptional activator YpdB	well-annotated
b3439	M28	0.9	yhhW	quercetin 2,3-dioxygenase	well-annotated
b1067	M28	0.84	yceH	DUF480 domain-containing protein YceH	y-ome
b1997	M28	0.84	insC-3	CP4-44 prophage; IS2 insertion element repressor InsA	well-annotated
b3284	M28	0.83	smg	DUF494 domain-containing protein Smg	y-ome
b1499	M29	0.94	ydeO	DNA-binding transcriptional dual regulator YdeO	well-annotated
b2375	M29	0.95	yfdX	protein YfdX	y-ome
b1501	M29	0.94	ydeP	putative oxidoreductase YdeP	y-ome
b1500	M29	0.84	safA	two-component system connector SafA	well-annotated
b2376	M29	0.86	ypdI	colanic acid synthesis putative lipoprotein YpdI	y-ome
b2374	M29	0.96	frc	formyl-CoA transferase	well-annotated
b2373	M29	0.96	oxc	oxalyl-CoA decarboxylase	well-annotated
b2372	M29	0.96	yfdV	putative transport protein YfdV	y-ome
b2085	M29	0.92	yegR	uncharacterized protein YegR	y-ome
b2371	M29	0.92	yfdE	acetyl-CoA:oxalate CoA-transferase	well-annotated
b2367	M29	0.89	emrY	tripartite efflux pump membrane subunit EmrY	y-ome
b1597	M29	0.89	asr	acid shock protein	well-annotated
b2368	M29	0.93	emrK	tripartite efflux pump membrane fusion protein EmrK	y-ome
b4522	M3	0.84	ymiA	uncharacterized protein YmiA	y-ome
b3737	M3	0.86	atpE	ATP synthase F	well-annotated
b3766	M3	0.84	ilvL	operon leader peptide	well-annotated
b0295	M3	0.86	ykgL	uncharacterized protein YkgL	y-ome
b4536	M3	0.81	yobH	protein YobH	y-ome
b4523	M3	0.89	yciX	uncharacterized protein YciX	y-ome
b0275	M3	0.86	insA-3	IS1 protein InsA	well-annotated
b4353	M3	0.92	yjiX	conserved protein YjiX	y-ome
b0762	M3	0.86	acrZ	multidrug efflux pump accessory protein AcrZ	well-annotated
b3836	M3	0.87	tatA	twin arginine protein translocation system - TatA protein	well-annotated
b1279	M3	0.89	lapA	lipopolysaccharide assembly protein A	well-annotated
b2415	M3	0.87	ptsH	phosphocarrier protein HPr	well-annotated
b4602	M3	0.84	ynhF	stress response membrane protein YnhF	y-ome
b2504	M3	0.84	yfgG	protein YfgG	y-ome
b3466	M3	0.87	yhhL	DUF1145 domain-containing protein YhhL	y-ome
b2510	M3	0.82	yfgJ	zinc ribbon domain-containing protein YfgJ	y-ome
b2696	M3	0.96	csrA	carbon storage regulator	well-annotated
b3703	M3	0.86	rpmH	50S ribosomal subunit protein L34	well-annotated
b4539	M3	0.9	yoeB	ribosome-dependent mRNA interferase toxin YoeB	well-annotated
b3302	M3	0.87	rpmD	50S ribosomal subunit protein L30	well-annotated
b1174	M3	0.83	minE	Z-ring positioning protein MinE	well-annotated
b3299	M3	0.87	rpmJ	50S ribosomal subunit protein L36	well-annotated
b3311	M3	0.9	rpsQ	30S ribosomal subunit protein S17	well-annotated
b1677	M3	0.88	lpp	murein lipoprotein	well-annotated
b0265	M3	0.84	insA-2	IS1 protein InsA	well-annotated
b4172	M3	0.87	hfq	RNA-binding protein Hfq	well-annotated
b4547	M3	0.9	ypfN	UPF0370 protein YpfN	y-ome
b4550	M3	0.84	arfA	alternative ribosome-rescue factor A	well-annotated
b1685	M3	0.9	ydiH	protein YdiH	y-ome
b0623	M3	0.89	cspE	transcription antiterminator and regulator of RNA stability	well-annotated
b0627	M3	0.92	tatE	twin arginine protein translocation system - TatE protein	well-annotated
b3165	M3	0.92	rpsO	30S ribosomal subunit protein S15	well-annotated
b0543	M3	0.81	emrE	multidrug efflux pump EmrE / betaine:H	well-annotated
b1562	M3	0.89	hokD	Qin prophage; toxic protein HokD	well-annotated
b3636	M3	0.89	rpmG	50S ribosomal subunit protein L33	well-annotated
b1094	M3	0.95	acpP	acyl carrier protein	well-annotated
b3637	M3	0.9	rpmB	50S ribosomal subunit protein L28	well-annotated
b1558	M3	0.8	cspF	Qin prophage; cold shock protein CspF	y-ome
b1089	M3	0.97	rpmF	50S ribosomal subunit protein L32	well-annotated
b3107	M3	0.87	yhaL	uncharacterized protein YhaL	y-ome
b1550	M3	0.91	gnsB	Qin prophage; protein GnsB	y-ome
b4202	M3	0.88	rpsR	30S ribosomal subunit protein S18	well-annotated
b1793	M3	0.84	yoaF	DUF333 domain-containing lipoprotein YoaF	y-ome
b4558	M3	0.94	yifL	putative lipoprotein YifL	y-ome
b4595	M3	0.93	yciY	uncharacterized protein YciY	y-ome
b1826	M3	0.89	mgrB	PhoQ kinase inhibitor	well-annotated
b2910	M3	0.86	zapA	cell division protein ZapA	well-annotated
b2897	M3	0.88	sdhE	FAD assembly factor	well-annotated
b1717	M3	0.97	rpmI	50S ribosomal subunit protein L35	well-annotated
b4596	M3	0.93	yciZ	UPF0509 protein YciZ	y-ome
b0225	M3	0.83	yafQ	ribosome-dependent mRNA interferase toxin YafQ	well-annotated
b1419	M3	0.88	ydcA	protein YdcA	y-ome
b4688	M3	0.86	ykgS	CP4-6 prophage; protein YkgS	excluded
b3928	M3	0.9	zapB	cell division factor ZapB	well-annotated
b0917	M3	0.92	ycaR	UPF0434 family protein YcaR	y-ome
b4409	M3	0.88	blr	β-lactam resistance protein	well-annotated
b2187	M3	0.88	yejL	DUF1414 domain-containing protein YejL	y-ome
b0884	M3	0.9	infA	translation initiation factor IF-1	well-annotated
b4517	M3	0.9	gnsA	putative phosphatidylethanolamine synthesis regulator GnsA	y-ome
b3936	M3	0.91	rpmE	50S ribosomal subunit protein L31	well-annotated
b0022	M3	0.87	insA-1	IS1 protein InsA	well-annotated
b3535	M3	0.85	yhjR	PF10945 family protein YhjR	y-ome
b0466	M3	0.88	ybaM	DUF2496 domain-containing protein YbaM	y-ome
b0101	M3	0.89	yacG	DNA gyrase inhibitor YacG	well-annotated
b0226	M3	0.87	dinJ	antitoxin/DNA-binding transcriptional repressor DinJ	well-annotated
b3556	M3	0.84	cspA	cold shock protein CspA	well-annotated
b4501	M3	0.86	torI	CPS-53 (KpLE1) prophage; prophage CPS-53 recombination directionality factor and response regulator inhibitor	well-annotated
b4633	M3	0.91	xisD	excisionase	excluded
b0440	M3	0.84	hupB	DNA-binding protein HU-β	well-annotated
b0460	M3	0.87	hha	haemolysin expression modulating protein	well-annotated
b0522	M30	0.93	purK	5-(carboxyamino)imidazole ribonucleotide synthase	well-annotated
b1062	M30	0.87	pyrC	dihydroorotase	well-annotated
b2557	M30	0.95	purL	phosphoribosylformylglycinamide synthetase	well-annotated
b3654	M30	0.91	xanP	xanthine:H	well-annotated
b2500	M30	0.92	purN	phosphoribosylglycinamide formyltransferase 1	well-annotated
b1131	M30	0.84	purB	adenylosuccinate lyase	well-annotated
b2499	M30	0.96	purM	phosphoribosylformylglycinamide cyclo-ligase	well-annotated
b2312	M30	0.97	purF	amidophosphoribosyltransferase	well-annotated
b2476	M30	0.94	purC	phosphoribosylaminoimidazole-succinocarboxamide synthase	well-annotated
b4006	M30	0.97	purH	bifunctional AICAR transformylase/IMP cyclohydrolase	well-annotated
b4005	M30	0.89	purD	phosphoribosylamine—glycine ligase	well-annotated
b1849	M30	0.91	purT	phosphoribosylglycinamide formyltransferase 2	well-annotated
b0523	M30	0.9	purE	-carboxyaminoimidazole ribonucleotide mutase	well-annotated
b0239	M31	0.9	frsA	fermentation-respiration switch protein	well-annotated
b2901	M31	0.82	bglA	6-phospho-β-glucosidase A	well-annotated
b0827	M31	0.91	moeA	molybdopterin molybdotransferase	well-annotated
b1323	M31	0.83	tyrR	DNA-binding transcriptional dual regulator TyrR	well-annotated
b0826	M31	0.83	moeB	molybdopterin-synthase adenylyltransferase	well-annotated
b0237	M31	0.8	pepD	peptidase D	well-annotated
b3689	M31	0.85	yidR	DUF3748 domain-containing galacturonate catabolism protein YidR	y-ome
b3500	M31	0.88	gor	glutathione reductase	well-annotated
b4161	M31	0.87	rsgA	ribosome small subunit-dependent GTPase A	well-annotated
b3863	M31	0.83	polA	DNA polymerase I	well-annotated
b0243	M31	0.85	proA	glutamate-5-semialdehyde dehydrogenase	well-annotated
b2947	M31	0.84	gshB	glutathione synthetase	well-annotated
b3960	M32	0.88	argH	argininosuccinate lyase	well-annotated
b0336	M32	0.86	codB	cytosine transporter	well-annotated
b3172	M32	0.93	argG	argininosuccinate synthetase	well-annotated
b4245	M32	0.81	pyrB	aspartate carbamoyltransferase catalytic subunit	well-annotated
b3959	M32	0.93	argB	acetylglutamate kinase	well-annotated
b0273	M32	0.96	argF	ornithine carbamoyltransferase	well-annotated
b0860	M32	0.93	artJ	L-arginine ABC transporter periplasmic binding protein	well-annotated
b2818	M32	0.96	argA	N-acetylglutamate synthase	well-annotated
b0337	M32	0.82	codA	cytosine/isoguanine deaminase	well-annotated
b3958	M32	0.97	argC	N-acetylglutamylphosphate reductase	well-annotated
b4254	M32	0.96	argI	ornithine carbamoyltransferase	well-annotated
b3359	M32	0.94	argD	-acetylornithine aminotransferase /	well-annotated
b3806	M33	0.87	cyaA	adenylate cyclase	well-annotated
b3662	M33	0.8	nepI	purine ribonucleoside exporter	well-annotated
b1528	M33	0.91	ydeA	L-arabinose exporter	well-annotated
b1520	M33	0.87	yneE	conserved inner membrane protein YneE	y-ome
b2924	M33	0.86	mscS	small conductance mechanosensitive channel MscS	well-annotated
b0822	M33	0.87	ybiV	sugar phosphatase	well-annotated
b2509	M33	0.83	xseA	exodeoxyribonuclease VII subunit XseA	well-annotated
b1657	M33	0.92	ydhP	putative transporter YdhP	y-ome
b1963	M33	0.89	yedR	putative inner membrane protein	y-ome
b1962	M33	0.85	yedJ	putative HD superfamily phosphohydrolase YedJ	y-ome
b0124	M33	0.84	gcd	quinoprotein glucose dehydrogenase	well-annotated
b3364	M33	0.88	tsgA	putative transporter TsgA	y-ome
b3291	M34	0.85	mscL	large conductance mechanosensitive channel	well-annotated
b0394	M34	0.84	mak	manno(fructo)kinase	well-annotated
b0677	M34	0.88	nagA	-acetylglucosamine-6-phosphate deacetylase	well-annotated
b2664	M34	0.82	csiR	DNA-binding transcriptional repressor CsiR	well-annotated
b4214	M34	0.86	cysQ	3'(2'),5'-bisphosphate nucleotidase	well-annotated
b0093	M34	0.82	ftsQ	cell division protein FtsQ	well-annotated
b2741	M34	0.87	rpoS	RNA polymerase, sigma S (sigma 38) factor	well-annotated
b0932	M34	0.84	pepN	aminopeptidase N	well-annotated
b3103	M34	0.84	yhaH	putative inner membrane protein	y-ome
b3207	M34	0.84	yrbL	protein kinase-like domain-containing protein YrbL	y-ome
b4234	M34	0.81	yjgA	DUF615 domain-containing protein YjgA	y-ome
b2710	M34	0.81	norV	reduced flavorubredoxin	well-annotated
b2192	M35	0.93	insH-8	IS5 transposase and trans-activator	well-annotated
b3078	M35	0.8	ygjI	putative transporter YgjI	y-ome
b3076	M35	0.84	ebgA	evolved β-D-galactosidase subunit α	excluded
b3505	M35	0.93	insH-11	IS5 transposase and trans-activator	well-annotated
b0656	M35	0.93	insH-3	IS5 transposase and trans-activator	well-annotated
b2429	M35	0.84	murP	N-acetylmuramic acid-specific PTS enzyme IICB component / anhydro-N-acetylmuramic acid transporter	well-annotated
b0552	M35	0.93	insH-2	DLP12 prophage; IS5 transposase and trans-activator	well-annotated
b3575	M35	0.86	yiaK	2,3-diketo-L-gulonate reductase	well-annotated
b1617	M35	0.83	uidA	β-D-glucuronidase	well-annotated
b2430	M35	0.82	yfeW	penicillin binding protein 4B	well-annotated
b0259	M35	0.93	insH-1	CP4-6 prophage; IS5 transposase and trans-activator	well-annotated
b0064	M35	0.82	araC	DNA-binding transcriptional dual regulator AraC	well-annotated
b2351	M36	0.93	yfdH	CPS-53 (KpLE1) prophage; bactoprenol glucosyl transferase	well-annotated
b2352	M36	0.86	yfdI	CPS-53 (KpLE1) prophage; serotype specific glucosyl transferase	well-annotated
b2370	M36	0.89	evgS	sensory histidine kinase EvgS	well-annotated
b3622	M36	0.9	waaL	O-antigen ligase	well-annotated
b2327	M36	0.86	yfcA	conserved inner membrane protein YfcA	y-ome
b0833	M36	0.9	pdeI	putative c-di-GMP phosphodiesterase PdeI	y-ome
b2326	M36	0.82	epmC	EF-P-Lys34 hydroxylase	well-annotated
b0834	M36	0.91	dgcI	putative diguanylate cyclase DgcI	y-ome
b2642	M36	0.88	yfjW	CP4-57 prophage; uncharacterized protein YfjW	y-ome
b1968	M36	0.86	hprS	sensory histidine kinase HprS	well-annotated
b4345	M36	0.9	mcrC	5-methylcytosine-specific restriction enzyme subunit McrC	well-annotated
b0142	M36	0.81	folK	2-amino-4-hydroxy-6-hydroxymethyldihydropteridine diphosphokinase	well-annotated
b2074	M37	0.85	mdtA	multidrug efflux pump membrane fusion protein MdtA	well-annotated
b4173	M37	0.87	hflX	ribosome rescue factor HflX	well-annotated
b4058	M37	0.91	uvrA	excision nuclease subunit A	well-annotated
b4174	M37	0.83	hflK	regulator of FtsH protease	well-annotated
b4220	M37	0.83	tamA	translocation and assembly module subunit TamA	well-annotated
b1413	M37	0.89	hrpA	ATP-dependent RNA helicase HrpA	well-annotated
b2262	M37	0.84	menB	1,4-dihydroxy-2-naphthoyl-CoA synthase	well-annotated
b3834	M37	0.85	ubiJ	ubiquinone biosynthesis accessory factor UbiJ	y-ome
b3706	M37	0.89	mnmE	5-carboxymethylaminomethyluridine-tRNA synthase GTPase subunit	well-annotated
b4260	M37	0.81	pepA	aminopeptidase A/I and DNA-binding transcriptional repressor	well-annotated
b4384	M37	0.82	deoD	purine nucleoside phosphorylase	well-annotated
b2594	M37	0.87	rluD	23S rRNA pseudouridine	well-annotated
b0599	M38	0.94	hcxA	hydroxycarboxylate dehydrogenase A	well-annotated
b0199	M38	0.92	metN	L-methionine/D-methionine ABC transporter ATP binding subunit	well-annotated
b0198	M38	0.87	metI	L-methionine/D-methionine ABC transporter membrane subunit	well-annotated
b3941	M38	0.9	metF	5,10-methylenetetrahydrofolate reductase	well-annotated
b4013	M38	0.93	metA	homoserine	well-annotated
b0260	M38	0.95	mmuP	-methyl-L-methionine transporter	well-annotated
b3828	M38	0.93	metR	DNA-binding transcriptional dual regulator MetR	well-annotated
b3940	M38	0.89	metL	fused aspartate kinase/homoserine dehydrogenase 2	well-annotated
b3939	M38	0.94	metB	-succinylhomoserine(thiol)-lyase /	well-annotated
b2942	M38	0.86	metK	methionine adenosyltransferase	well-annotated
b0600	M38	0.96	ybdL	methionine-oxo-acid transaminase, PLP-dependent	well-annotated
b3008	M38	0.82	metC	cystathionine β-lyase / L-cysteine desulfhydrase	well-annotated
b1488	M39	0.82	ddpX	D-alanyl-D-alanine dipeptidase	well-annotated
b2341	M39	0.81	fadJ	3-hydroxyacyl-CoA dehydrogenase FadJ	well-annotated
b2342	M39	0.81	fadI	3-ketoacyl-CoA thiolase FadI	well-annotated
b4468	M39	0.91	glcE	glycolate dehydrogenase, putative FAD-binding subunit	y-ome
b1487	M39	0.89	ddpA	putative D,D-dipeptide ABC transporter periplasmic binding protein	y-ome
b4467	M39	0.93	glcF	glycolate dehydrogenase, putative iron-sulfur subunit	y-ome
b2979	M39	0.91	glcD	glycolate dehydrogenase, putative FAD-linked subunit	y-ome
b2977	M39	0.88	glcG	putative heme-binding protein GlcG	y-ome
b2976	M39	0.9	glcB	malate synthase G	well-annotated
b2975	M39	0.91	glcA	glycolate/lactate:H	well-annotated
b1486	M39	0.83	ddpB	putative D,D-dipeptide ABC transporter membrane subunit DdpB	y-ome
b1484	M39	0.83	ddpD	putative D,D-dipeptide ABC transporter ATP-binding subunit DdpD	y-ome
b3525	M4	0.95	pdeH	c-di-GMP phosphodiesterase PdeH	well-annotated
b1924	M4	0.98	fliD	flagellar filament capping protein	well-annotated
b1923	M4	0.96	fliC	flagellar filament structural protein	well-annotated
b4355	M4	0.94	tsr	methyl-accepting chemotaxis protein - serine-sensing	well-annotated
b1566	M4	0.83	flxA	Qin prophage; protein FlxA	y-ome
b1925	M4	0.93	fliS	flagellar biosynthesis protein FliS	y-ome
b1926	M4	0.89	fliT	flagellar biosynthesis protein FliT	y-ome
b4110	M4	0.9	yjcZ	uncharacterized protein YjcZ	y-ome
b1938	M4	0.96	fliF	flagellar basal-body MS-ring and collar protein	well-annotated
b1939	M4	0.96	fliG	flagellar motor switch protein FliG	well-annotated
b1940	M4	0.95	fliH	flagellar biosynthesis protein FliH	well-annotated
b1941	M4	0.94	fliI	flagellum-specific ATP synthase FliI	well-annotated
b1942	M4	0.93	fliJ	flagellar biosynthesis protein FliJ	well-annotated
b1943	M4	0.92	fliK	flagellar hook-length control protein	y-ome
b1944	M4	0.95	fliL	flagellar protein FliL	well-annotated
b1945	M4	0.96	fliM	flagellar motor switch protein FliM	well-annotated
b1946	M4	0.94	fliN	flagellar motor switch protein FliN	well-annotated
b1947	M4	0.9	fliO	flagellar biosynthesis protein FliO	well-annotated
b1948	M4	0.9	fliP	flagellar biosynthesis protein FliP	well-annotated
b1950	M4	0.81	fliR	flagellar biosynthesis protein FliR	well-annotated
b1937	M4	0.85	fliE	flagellar basal-body protein FliE	well-annotated
b1922	M4	0.96	fliA	RNA polymerase, sigma 28 (sigma F) factor	well-annotated
b4109	M4	0.82	crfC	clamp-binding sister replication fork colocalization protein	well-annotated
b1080	M4	0.96	flgI	flagellar P-ring protein	well-annotated
b1878	M4	0.87	flhE	flagellar protein	y-ome
b1879	M4	0.9	flhA	flagellar biosynthesis protein FlhA	well-annotated
b1880	M4	0.95	flhB	flagellar biosynthesis protein FlhB	well-annotated
b1077	M4	0.96	flgF	flagellar basal-body rod protein FlgF	well-annotated
b1078	M4	0.96	flgG	flagellar basal-body rod protein FlgG	well-annotated
b1881	M4	0.88	cheZ	chemotaxis protein CheZ	well-annotated
b1882	M4	0.86	cheY	chemotaxis protein CheY	well-annotated
b1079	M4	0.95	flgH	flagellar L-ring protein	well-annotated
b1921	M4	0.96	fliZ	DNA-binding transcriptional regulator FliZ	well-annotated
b1081	M4	0.93	flgJ	putative peptidoglycan hydrolase FlgJ	y-ome
b1883	M4	0.89	cheB	protein-glutamate methylesterase/protein glutamine deamidase	well-annotated
b1884	M4	0.92	cheR	chemotaxis protein methyltransferase	well-annotated
b1074	M4	0.93	flgC	flagellar basal-body rod protein FlgC	well-annotated
b1885	M4	0.95	tap	methyl-accepting chemotaxis protein - dipeptide-sensing	well-annotated
b1076	M4	0.96	flgE	flagellar hook protein FlgE	well-annotated
b1886	M4	0.96	tar	methyl-accepting chemotaxis protein Tar	well-annotated
b1082	M4	0.96	flgK	flagellar hook-filament junction protein 1	well-annotated
b1904	M4	0.92	yecR	lipoprotein YecR	y-ome
b1194	M4	0.95	ycgR	flagellar brake protein YcgR	well-annotated
b1890	M4	0.94	motA	motility protein A	well-annotated
b1071	M4	0.86	flgM	anti-sigma factor for FliA (σ	well-annotated
b1889	M4	0.96	motB	motility protein B	well-annotated
b1742	M4	0.87	ves	HutD family protein Ves	y-ome
b1888	M4	0.95	cheA	chemotaxis protein CheA(L)	well-annotated
b1072	M4	0.93	flgA	flagellar basal body P-ring formation protein FlgA	y-ome
b1887	M4	0.94	cheW	chemotaxis protein CheW	well-annotated
b1083	M4	0.93	flgL	flagellar hook-filament junction protein 2	well-annotated
b1073	M4	0.92	flgB	flagellar basal-body rod protein FlgB	well-annotated
b1070	M4	0.94	flgN	flagellar biosynthesis protein FlgN	y-ome
b1075	M4	0.95	flgD	flagellar biosynthesis, initiation of hook assembly	y-ome
b2032	M40	0.91	wbbK	putative lipopolysaccharide biosynthesis protein	y-ome
b2033	M40	0.84	wbbJ	putative acyl transferase	y-ome
b2034	M40	0.9	wbbI	β-1,6-galactofuranosyltransferase	well-annotated
b1707	M40	0.82	ydiV	anti-FlhDC factor	well-annotated
b2037	M40	0.95	rfbX	polyisoprenol-linked	well-annotated
b2038	M40	0.89	rfbC	dTDP-4-dehydrorhamnose 3,5-epimerase	well-annotated
b1025	M40	0.8	dgcT	probable diguanylate cyclase DgcT	well-annotated
b3623	M40	0.85	waaU	putative ADP-heptose:LPS heptosyltransferase 4	well-annotated
b3624	M40	0.87	waaZ	lipopolysaccharide core biosynthesis protein WaaZ	well-annotated
b3625	M40	0.86	waaY	lipopolysaccharide core heptose (II) kinase	well-annotated
b2035	M40	0.9	wbbH	putative O-antigen polymerase	well-annotated
b4312	M40	0.84	fimB	regulator for fimA	well-annotated
b1308	M41	0.83	pspE	thiosulfate sulfurtransferase PspE	well-annotated
b3358	M41	0.87	yhfK	putative transporter YhfK	y-ome
b2095	M41	0.97	gatZ	tagatose-1,6-bisphosphate aldolase 2 subunit GatZ	well-annotated
b1138	M41	0.9	ymfE	e14 prophage; uncharacterized protein YmfE	y-ome
b1137	M41	0.9	ymfD	e14 prophage; putative SAM-dependent methyltransferase	y-ome
b2094	M41	0.99	gatA	galactitol-specific PTS enzyme IIA component	well-annotated
b2093	M41	0.98	gatB	galactitol-specific PTS enzyme IIB component	well-annotated
b2096	M41	0.95	gatY	tagatose-1,6-bisphosphate aldolase 2 subunit GatY	well-annotated
b1139	M41	0.83	lit	e14 prophage; cell death peptidase Lit	well-annotated
b1930	M41	0.81	yedF	putative sulfurtransferase YedF	y-ome
b2091	M41	0.98	gatD	galactitol-1-phosphate 5-dehydrogenase	well-annotated
b2284	M42	0.88	nuoF	NADH:quinone oxidoreductase subunit F	well-annotated
b2283	M42	0.9	nuoG	NADH:quinone oxidoreductase subunit G	well-annotated
b2282	M42	0.95	nuoH	NADH:quinone oxidoreductase subunit H	well-annotated
b2281	M42	0.89	nuoI	NADH:quinone oxidoreductase subunit I	well-annotated
b2278	M42	0.93	nuoL	NADH:quinone oxidoreductase subunit L	well-annotated
b2277	M42	0.93	nuoM	NADH:quinone oxidoreductase subunit M	well-annotated
b2276	M42	0.94	nuoN	NADH:quinone oxidoreductase subunit N	well-annotated
b3540	M42	0.91	dppF	dipeptide ABC transporter ATP binding subunit DppF	well-annotated
b3541	M42	0.91	dppD	dipeptide ABC transporter ATP binding subunit DppD	well-annotated
b3542	M42	0.89	dppC	dipeptide ABC transporter membrane subunit DppC	well-annotated
b3543	M42	0.88	dppB	dipeptide ABC transporter membrane subunit DppB	well-annotated
b1339	M43	0.8	abgR	putative LysR-type DNA-binding transcriptional regulator AbgR	y-ome
b2030	M43	0.83	insH-7	IS5 transposase and trans-activator	well-annotated
b1384	M43	0.91	feaR	DNA-binding transcriptional activator FeaR	well-annotated
b1994	M43	0.83	insH-6	CP4-44 prophage; IS5 transposase and trans-activator	well-annotated
b4321	M43	0.86	gntP	fructuronate transporter	well-annotated
b1805	M43	0.85	fadD	fatty acyl-CoA synthetase	well-annotated
b4216	M43	0.88	ytfJ	protein YtfJ	y-ome
b3665	M43	0.81	adeD	adenine deaminase	well-annotated
b4068	M43	0.92	yjcH	conserved inner membrane protein YjcH	y-ome
b4067	M43	0.96	actP	acetate / glycolate : cation symporter	well-annotated
b0598	M43	0.94	cstA	carbon starvation protein A	well-annotated
b1855	M44	0.83	lpxM	myristoyl-acyl carrier protein-dependent acyltransferase	well-annotated
b2701	M44	0.83	mltB	membrane-bound lytic murein transglycosylase B	well-annotated
b4374	M44	0.89	yjjG	pyrimidine nucleotidase	well-annotated
b1706	M44	0.84	ydiU	UPF0061 family protein YdiU	y-ome
b1847	M44	0.83	yebF	secreted protein YebF	y-ome
b3160	M44	0.87	yhbW	putative luciferase-like monooxygenase	y-ome
b3644	M44	0.86	yicC	UPF0701 family protein YicC	y-ome
b3449	M44	0.87	ugpQ	glycerophosphodiester phosphodiesterase	well-annotated
b2173	M44	0.89	yeiR	zinc-binding GTPase YeiR	well-annotated
b0951	M44	0.82	pqiB	intermembrane transport protein PqiB	y-ome
b3592	M44	0.93	yibF	glutathione transferase-like protein YibF	y-ome
b3569	M45	0.94	xylR	DNA-binding transcriptional dual regulator XylR	well-annotated
b4031	M45	0.96	xylE	D-xylose:H	well-annotated
b3566	M45	0.86	xylF	xylose ABC transporter periplasmic binding protein	well-annotated
b0271	M45	0.85	yagH	CP4-6 prophage; putative xylosidase/arabinosidase	y-ome
b3564	M45	0.92	xylB	xylulokinase	well-annotated
b3657	M45	0.92	yicJ	putative xyloside transporter YicJ	y-ome
b3565	M45	0.97	xylA	xylose isomerase	well-annotated
b3656	M45	0.95	yicI	α-D-xyloside xylohydrolase	well-annotated
b3567	M45	0.93	xylG	xylose ABC transporter ATP binding subunit	well-annotated
b3568	M45	0.96	xylH	xylose ABC transporter membrane subunit	well-annotated
b0270	M45	0.89	yagG	putative D-xylonate transporter YagG	y-ome
b4023	M46	0.8	yjbD	conserved protein YjbD	y-ome
b1642	M46	0.85	slyA	DNA-binding transcriptional dual regulator SlyA	well-annotated
b0189	M46	0.87	rof	modulator of Rho-dependent transcription termination	y-ome
b0699	M46	0.87	ybfA	DUF2517 domain-containing protein YbfA	y-ome
b1561	M46	0.81	rem	Qin prophage; protein Rem	y-ome
b1273	M46	0.83	yciN	protein YciN	y-ome
b2900	M46	0.82	yqfB	PUA-like domain-containing protein YqfB	y-ome
b2332	M46	0.86	yfcO	DUF2544 domain-containing protein YfcO	y-ome
b2833	M46	0.86	ygdR	DUF903 domain-containing lipoprotein YgdR	y-ome
b0210	M46	0.85	yafE	putative S-adenosylmethionine-dependent methyltransferase	y-ome
b0276	M46	0.88	yagJ	CP4-6 prophage; protein YagJ	excluded
b1703	M47	0.84	ppsR	phosphoenolpyruvate synthetase regulatory protein	well-annotated
b1635	M47	0.85	gstA	glutathione	well-annotated
b3698	M47	0.82	yidB	conserved protein YidB	y-ome
b1679	M47	0.92	sufE	sulfur acceptor for SufS cysteine desulfurase	well-annotated
b1680	M47	0.98	sufS	L-cysteine desulfurase	well-annotated
b1682	M47	0.95	sufC	Fe-S cluster scaffold complex subunit SufC	well-annotated
b1681	M47	0.96	sufD	Fe-S cluster scaffold complex subunit SufD	well-annotated
b2304	M47	0.8	yfcH	putative NAD-dependent epimerase YfcH	y-ome
b1683	M47	0.97	sufB	Fe-S cluster scaffold complex subunit SufB	well-annotated
b1684	M47	0.97	sufA	iron-sulfur cluster insertion protein SufA	well-annotated
b2389	M48	0.89	yfeO	putative transport protein YfeO	y-ome
b2437	M48	0.86	eutR	putative AraC-type transcriptional regulator EutR	y-ome
b2451	M48	0.82	eutA	reactivating factor for ethanolamine ammonia-lyase EutBC	well-annotated
b4396	M48	0.85	rob	DNA-binding transcriptional dual regulator Rob	well-annotated
b0876	M48	0.85	ybjD	DUF2813 domain-containing protein YbjD	y-ome
b1414	M48	0.89	ydcF	DUF218 domain-containing protein YdcF	y-ome
b4190	M48	0.84	yjfP	carboxylesterase	well-annotated
b3597	M48	0.85	yibH	inner membrane protein YibH	y-ome
b0782	M48	0.8	moaB	MoaB protein	well-annotated
b2452	M48	0.83	eutH	putative inner membrane protein	y-ome
b0312	M49	0.85	betB	betaine aldehyde dehydrogenase	well-annotated
b0313	M49	0.88	betI	DNA-binding transcriptional repressor BetI	well-annotated
b2587	M49	0.89	kgtP	α-ketoglutarate:H	well-annotated
b4340	M49	0.85	yjiR	fused putative DNA-binding transcriptional regulator/putative aminotransferase YjiR	y-ome
b3414	M49	0.88	nfuA	iron-sulfur cluster carrier protein NfuA	well-annotated
b1451	M49	0.86	yncD	putative TonB-dependent outer membrane receptor	y-ome
b4210	M49	0.81	ytfF	inner membrane protein YtfF	y-ome
b0126	M49	0.92	can	carbonic anhydrase 2	well-annotated
b1019	M49	0.85	efeB	heme-containing peroxidase/deferrochelatase	well-annotated
b1018	M49	0.88	efeO	ferrous iron transport system protein EfeO	well-annotated
b4299	M5	0.81	yjhI	KpLE2 phage-like element; putative DNA-binding transcriptional regulator YjhI	y-ome
b2799	M5	0.88	fucO	L-1,2-propanediol oxidoreductase	well-annotated
b0445	M5	0.83	ybaE	putative protein YbaE	y-ome
b3753	M5	0.83	rbsR	DNA-binding transcriptional dual regulator RbsR	well-annotated
b3752	M5	0.91	rbsK	ribokinase	well-annotated
b3751	M5	0.87	rbsB	ribose ABC transporter periplasmic binding protein	well-annotated
b4125	M5	0.82	dcuS	sensory histidine kinase DcuS	well-annotated
b2801	M5	0.8	fucP	L-fucose:H+ symporter	well-annotated
b2802	M5	0.81	fucI	L-fucose isomerase	well-annotated
b2805	M5	0.85	fucR	DNA-binding transcriptional activator FucR	well-annotated
b3709	M5	0.91	tnaB	tryptophan:H	well-annotated
b3708	M5	0.94	tnaA	tryptophanase / L-cysteine desulfhydrase	well-annotated
b3749	M5	0.86	rbsA	ribose ABC transporter ATP binding subunit	well-annotated
b3750	M5	0.87	rbsC	ribose ABC transporter membrane subunit	well-annotated
b4032	M5	0.86	malG	maltose ABC transporter membrane subunit MalG	well-annotated
b4357	M5	0.86	lgoR	putative DNA-binding transcriptional regulator LgoR	y-ome
b4055	M5	0.88	aphA	acid phosphatase / phosphotransferase	well-annotated
b2166	M5	0.86	psuK	putative pseudouridine kinase	y-ome
b2165	M5	0.82	psuG	pseudouridine-5'-phosphate glycosidase	well-annotated
b1976	M5	0.86	mtfA	Mlc titration factor	well-annotated
b1853	M5	0.82	yebK	DNA-binding transcriptional repressor YebK	well-annotated
b4036	M5	0.87	lamB	maltose outer membrane channel / phage lambda receptor protein	well-annotated
b4034	M5	0.86	malE	maltose ABC transporter periplasmic binding protein	well-annotated
b0269	M5	0.83	yagF	CP4-6 prophage; D-xylonate dehydratase	well-annotated
b0268	M5	0.89	yagE	CP4-6 prophage; putative 2-keto-3-deoxygluconate aldolase	well-annotated
b1621	M5	0.86	malX	PTS enzyme IIBC component MalX	well-annotated
b1498	M5	0.89	ydeN	putative sulfatase	y-ome
b0030	M5	0.91	rihC	ribonucleoside hydrolase RihC	well-annotated
b4266	M5	0.85	idnO	5-keto-D-gluconate 5-reductase	well-annotated
b2869	M5	0.83	ygeV	putative σ	y-ome
b4033	M5	0.86	malF	maltose ABC transporter membrane subunit MalF	well-annotated
b3117	M5	0.85	tdcB	catabolic threonine dehydratase	well-annotated
b3001	M5	0.84	gpr	L-glyceraldehyde 3-phosphate reductase	well-annotated
b4139	M5	0.86	aspA	aspartate ammonia-lyase	well-annotated
b0681	M5	0.88	chiP	chitobiose outer membrane channel	well-annotated
b3020	M5	0.86	ygiS	putative deoxycholate binding periplasmic protein	well-annotated
b4213	M5	0.89	cpdB	2'3' cyclic nucleotide phosphodiesterase/3' nucleotidase	well-annotated
b3132	M5	0.88	kbaZ	tagatose-1,6-bisphosphate aldolase 1 subunit KbaZ	well-annotated
b3403	M5	0.91	pck	phospho	well-annotated
b0651	M5	0.92	rihA	pyrimidine-specific ribonucleoside hydrolase RihA	well-annotated
b3118	M5	0.82	tdcA	DNA-binding transcriptional activator TdcA	well-annotated
b3621	M50	0.84	waaC	ADP-heptose:LPS heptosyltransferase 1	well-annotated
b0639	M50	0.86	nadD	nicotinate-mononucleotide adenylyltransferase	well-annotated
b3779	M50	0.84	gpp	guanosine-5'-triphosphate,3'-diphosphate phosphatase	well-annotated
b0640	M50	0.88	holA	DNA polymerase III subunit δ	well-annotated
b2474	M50	0.91	tmcA	tRNA	well-annotated
b3651	M50	0.9	trmH	tRNA (Gm18) 2'-	well-annotated
b3650	M50	0.93	spoT	bifunctional (p)ppGpp synthase/hydrolase SpoT	well-annotated
b0051	M50	0.93	rsmA	16S rRNA m	well-annotated
b2820	M50	0.83	recB	exodeoxyribonuclease V subunit RecB	well-annotated
b3652	M50	0.89	recG	ATP-dependent DNA helicase RecG	well-annotated
b1906	M51	0.89	yecH	DUF2492 domain-containing protein YecH	y-ome
b0375	M51	0.87	iprA	putative DNA-binding transcriptional regulator IprA	y-ome
b2726	M51	0.86	hypA	hydrogenase 3 nickel incorporation protein HypA	well-annotated
b2343	M51	0.87	yfcZ	DUF406 domain-containing protein YfcZ	y-ome
b0735	M51	0.83	ybgE	operon protein YbgE	y-ome
b0993	M51	0.83	torS	sensory histidine kinase TorS	well-annotated
b2579	M51	0.88	grcA	stress-induced alternate pyruvate formate-lyase subunit	well-annotated
b0039	M51	0.83	caiA	crotonobetainyl-CoA reductase	well-annotated
b2170	M51	0.85	setB	sugar exporter SetB	well-annotated
b3754	M51	0.83	hsrA	putative transporter HsrA	y-ome
b3352	M52	0.81	yheS	ABC transporter ATP-binding protein YheS	y-ome
b1961	M52	0.83	dcm	DNA-cytosine methyltransferase	well-annotated
b0188	M52	0.9	tilS	tRNA	well-annotated
b1274	M52	0.86	topA	DNA topoisomerase 1	well-annotated
b2232	M52	0.81	ubiG	bifunctional 3-demethylubiquinone-	well-annotated
b2514	M52	0.87	hisS	histidine—tRNA ligase	well-annotated
b2745	M52	0.85	truD	tRNA pseudouridine	well-annotated
b3064	M52	0.87	tsaD	N	well-annotated
b2746	M52	0.85	ispF	2-	well-annotated
b3247	M52	0.84	rng	RNase G	well-annotated
b3916	M53	0.8	pfkA	6-phosphofructokinase I	well-annotated
b0836	M53	0.85	bssR	regulator of biofilm formation	y-ome
b3746	M53	0.91	ravA	regulatory ATPase RavA	well-annotated
b1333	M53	0.88	uspE	universal stress protein with a role cellular motility	y-ome
b1127	M53	0.93	pepT	peptidase T	well-annotated
b0994	M53	0.81	torT	periplasmic trimethylamine-N-oxide binding protein	well-annotated
b1202	M53	0.81	ycgV	putative autotransporter adhesin YcgV	y-ome
b2730	M53	0.88	hypE	hydrogenase maturation protein, carbamoyl dehydratase	well-annotated
b1671	M53	0.86	ydhX	putative 4Fe-4S ferredoxin-type protein	y-ome
b1672	M53	0.86	ydhW	protein YdhW	y-ome
b0184	M54	0.83	dnaE	DNA polymerase III subunit α	well-annotated
b3030	M54	0.89	parE	DNA topoisomerase IV subunit B	well-annotated
b3982	M54	0.89	nusG	transcription termination factor NusG	well-annotated
b2517	M54	0.88	rlmN	23S rRNA m	well-annotated
b3184	M54	0.91	yhbE	inner membrane protein YhbE	y-ome
b0914	M54	0.83	msbA	ATP-dependent Lipid A-core flippase	well-annotated
b4049	M54	0.88	dusA	tRNA-dihydrouridine synthase A	well-annotated
b3169	M54	0.84	nusA	transcription termination/antitermination protein NusA	well-annotated
b3981	M54	0.83	secE	Sec translocon subunit SecE	well-annotated
b3183	M54	0.88	obgE	GTPase ObgE	well-annotated
b3307	M55	0.93	rpsN	30S ribosomal subunit protein S14	well-annotated
b3297	M55	0.87	rpsK	30S ribosomal subunit protein S11	well-annotated
b3304	M55	0.92	rplR	50S ribosomal subunit protein L18	well-annotated
b3342	M55	0.9	rpsL	30S ribosomal subunit protein S12	well-annotated
b3306	M55	0.91	rpsH	30S ribosomal subunit protein S8	well-annotated
b3321	M55	0.87	rpsJ	30S ribosomal subunit protein S10	well-annotated
b3318	M55	0.92	rplW	50S ribosomal subunit protein L23	well-annotated
b3316	M55	0.93	rpsS	30S ribosomal subunit protein S19	well-annotated
b3315	M55	0.95	rplV	50S ribosomal subunit protein L22	well-annotated
b4201	M55	0.9	priB	primosomal replication protein N	well-annotated
b4258	M56	0.87	valS	valine—tRNA ligase	well-annotated
b2937	M56	0.87	speB	agmatinase	well-annotated
b3987	M56	0.9	rpoB	RNA polymerase subunit β	well-annotated
b3067	M56	0.92	rpoD	RNA polymerase, sigma 70 (sigma D) factor	well-annotated
b2892	M56	0.81	recJ	ssDNA-specific exonuclease RecJ	well-annotated
b3988	M56	0.93	rpoC	RNA polymerase subunit β'	well-annotated
b2511	M56	0.9	der	50S ribosomal subunit stability factor	well-annotated
b3559	M56	0.9	glyS	glycine—tRNA ligase subunit β	well-annotated
b3497	M56	0.81	rsmJ	16S rRNA m	well-annotated
b3699	M56	0.8	gyrB	DNA gyrase subunit B	well-annotated
b0925	M6	0.87	ldtD	L,D-transpeptidase LdtD	well-annotated
b3234	M6	0.87	degQ	periplasmic serine endoprotease	well-annotated
b1180	M6	0.82	ycgM	putative isomerase/hydrolase	y-ome
b3040	M6	0.84	zupT	heavy metal divalent cation transporter ZupT	well-annotated
b0660	M6	0.81	ybeZ	PhoH-like protein	y-ome
b0662	M6	0.89	ubiF	2-octaprenyl-3-methyl-6-methoxy-1,4-benzoquinol hydroxylase	well-annotated
b0710	M6	0.87	ybgI	radiation resistance protein YbgI	well-annotated
b0711	M6	0.87	pxpB	5-oxoprolinase component B	y-ome
b0712	M6	0.86	pxpC	5-oxoprolinase component C	y-ome
b1659	M6	0.82	ydhB	putative LysR family DNA-binding transcriptional regulator YdhB	y-ome
b2860	M6	0.88	insD-4	IS2 insertion element protein InsB	well-annotated
b2834	M6	0.86	tas	putative NADP(H)-dependent aldo-keto reductase Tas	y-ome
b1996	M6	0.87	insD-3	CP4-44 prophage; IS2 insertion element protein InsB	well-annotated
b0962	M6	0.89	helD	DNA helicase IV	well-annotated
b0800	M6	0.89	ybiB	nonspecific DNA-binding protein YbiB	y-ome
b4179	M6	0.86	rnr	RNase R	well-annotated
b4383	M6	0.8	deoB	phosphopentomutase	well-annotated
b4390	M6	0.87	nadR	DNA-binding transcriptional repressor/NMN adenylyltransferase NadR	well-annotated
b0095	M6	0.82	ftsZ	cell division protein FtsZ	well-annotated
b4401	M6	0.84	arcA	DNA-binding transcriptional dual regulator ArcA	well-annotated
b0867	M6	0.88	amiD	-acetylmuramoyl-L-alanine amidase D	well-annotated
b2068	M6	0.83	alkA	DNA-3-methyladenine glycosylase 2	well-annotated
b0882	M6	0.84	clpA	ClpA ATP-dependent protease specificity component and chaperone	well-annotated
b4475	M6	0.83	rtcA	RNA 3'-terminal phosphate cyclase	well-annotated
b3244	M6	0.88	tldD	metalloprotease TldD	y-ome
b1402	M6	0.87	insD-2	IS2 insertion element protein InsB	well-annotated
b3498	M6	0.81	prlC	oligopeptidase A	well-annotated
b0192	M6	0.82	nlpE	lipoprotein NlpE	well-annotated
b3910	M6	0.84	yiiM	2-amino-6-	y-ome
b0425	M6	0.83	panE	2-dehydropantoate 2-reductase	well-annotated
b0438	M6	0.89	clpX	ClpX ATP-dependent protease specificity component and chaperone	well-annotated
b0467	M6	0.87	priC	primosomal replication protein N''	well-annotated
b0219	M6	0.88	yafV	2-oxoglutaramate amidase	well-annotated
b3421	M6	0.84	rtcB	RNA-splicing ligase	well-annotated
b4113	M6	0.81	basR	DNA-binding transcriptional dual regulator BasR	well-annotated
b0584	M7	0.94	fepA	ferric enterobactin outer membrane transporter	well-annotated
b2675	M7	0.92	nrdE	ribonucleoside-diphosphate reductase 2, α subunit dimer	well-annotated
b0151	M7	0.85	fhuC	iron(III) hydroxamate ABC transporter ATP binding subunit	well-annotated
b2674	M7	0.92	nrdI	dimanganese-tyrosyl radical cofactor maintenance flavodoxin NrdI	well-annotated
b2673	M7	0.88	nrdH	glutaredoxin-like protein	well-annotated
b0150	M7	0.86	fhuA	ferrichrome outer membrane transporter/phage receptor	well-annotated
b0596	M7	0.95	entA	2,3-dihydro-2,3-dihydroxybenzoate dehydrogenase	well-annotated
b0597	M7	0.93	entH	proofreading thioesterase in enterobactin biosynthesis	well-annotated
b0804	M7	0.89	ybiX	PKHD-type hydroxylase YbiX	y-ome
b4293	M7	0.96	fecI	RNA polymerase sigma factor FecI	well-annotated
b0805	M7	0.93	fiu	putative iron siderophore outer membrane transporter	well-annotated
b2155	M7	0.94	cirA	ferric dihyroxybenzoylserine outer membrane transporter	well-annotated
b1102	M7	0.93	fhuE	ferric coprogen/ferric rhodotorulic acid outer membrane transporter	well-annotated
b1252	M7	0.92	tonB	Ton complex subunit TonB	well-annotated
b1452	M7	0.94	yncE	PQQ-like domain-containing protein YncE	y-ome
b0583	M7	0.81	entD	phosphopantetheinyl transferase EntD	well-annotated
b4292	M7	0.95	fecR	regulator for fec operon, periplasmic	well-annotated
b4367	M7	0.9	fhuF	hydroxamate siderophore iron reductase	well-annotated
b0593	M7	0.98	entC	isochorismate synthase EntC	well-annotated
b0595	M7	0.96	entB	enterobactin synthase component B	well-annotated
b0594	M7	0.98	entE	2,3-dihydroxybenzoate-[aryl-carrier protein] ligase	well-annotated
b3070	M7	0.91	nfeF	NADPH-dependent ferric chelate reductase	well-annotated
b0152	M7	0.81	fhuD	iron(III) hydroxamate ABC transporter periplasmic binding protein	well-annotated
b0592	M7	0.97	fepB	ferric enterobactin ABC transporter periplasmic binding protein	well-annotated
b0591	M7	0.95	entS	enterobactin exporter EntS	well-annotated
b0590	M7	0.93	fepD	ferric enterobactin ABC transporter membrane subunit FebD	well-annotated
b3006	M7	0.92	exbB	Ton complex subunit ExbB	well-annotated
b3005	M7	0.86	exbD	Ton complex subunit ExbD	well-annotated
b0589	M7	0.91	fepG	ferric enterobactin ABC transporter membrane subunit FepG	well-annotated
b2676	M7	0.89	nrdF	ribonucleoside-diphosphate reductase 2, β subunit dimer	well-annotated
b0585	M7	0.98	fes	enterochelin esterase	well-annotated
b0588	M7	0.97	fepC	ferric enterobactin ABC transporter ATP binding subunit	well-annotated
b0586	M7	0.96	entF	apo-serine activating enzyme	well-annotated
b2150	M8	0.92	mglB	D-galactose/methyl-galactoside ABC transporter periplasmic binding protein	well-annotated
b2844	M8	0.91	yqeF	putative acyltransferase	well-annotated
b2149	M8	0.9	mglA	D-galactose/methyl-galactoside ABC transporter ATP binding subunit	well-annotated
b2148	M8	0.88	mglC	D-galactose/methyl-galactoside ABC transporter membrane subunit	well-annotated
b3528	M8	0.83	dctA	C4 dicarboxylate/orotate:H	well-annotated
b4069	M8	0.91	acs	acetyl-CoA synthetase (AMP-forming)	well-annotated
b1398	M8	0.82	paaK	phenylacetate-CoA ligase	well-annotated
b3845	M8	0.85	fadA	fatty acid oxidation complex, β component	well-annotated
b3846	M8	0.91	fadB	fatty acid oxidation complex, α component	well-annotated
b3962	M8	0.86	sthA	soluble pyridine nucleotide transhydrogenase	well-annotated
b1612	M8	0.9	fumA	fumarase A	well-annotated
b0720	M8	0.89	gltA	citrate synthase	well-annotated
b1415	M8	0.93	aldA	aldehyde dehydrogenase A, NAD-linked	well-annotated
b1397	M8	0.82	paaJ	β-ketoadipyl-CoA thiolase	well-annotated
b3604	M8	0.83	lldR	DNA-binding transcriptional dual regulator LldR	well-annotated
b0723	M8	0.9	sdhA	succinate:quinone oxidoreductase, FAD binding protein	well-annotated
b3603	M8	0.87	lldP	lactate/glycolate:H	well-annotated
b0729	M8	0.89	sucD	succinyl-CoA synthetase subunit α	well-annotated
b0727	M8	0.89	sucB	dihydrolipoyltranssuccinylase	well-annotated
b2537	M8	0.92	hcaR	DNA-binding transcriptional dual regulator HcaR	well-annotated
b0728	M8	0.92	sucC	succinyl-CoA synthetase subunit β	well-annotated
b0726	M8	0.92	sucA	2-oxoglutarate decarboxylase, thiamine-requiring	well-annotated
b2518	M8	0.83	ndk	nucleoside diphosphate kinase	well-annotated
b2463	M8	0.82	maeB	malate dehydrogenase	well-annotated
b2980	M8	0.86	glcC	DNA-binding transcriptional dual regulator GlcC	well-annotated
b2344	M8	0.84	fadL	long-chain fatty acid outer membrane channel / bacteriophage T2 receptor	well-annotated
b0724	M8	0.85	sdhB	succinate:quinone oxidoreductase, iron-sulfur cluster binding protein	well-annotated
b0721	M8	0.85	sdhC	succinate:quinone oxidoreductase, membrane protein SdhC	well-annotated
b1423	M9	0.93	ydcJ	DUF1338 domain-containing protein YdcJ	y-ome
b1440	M9	0.91	ydcS	putative ABC transporter periplasmic binding protein / polyhydroxybutyrate synthase	well-annotated
b1441	M9	0.88	ydcT	putative ABC transporter ATP-binding protein YdcT	y-ome
b1442	M9	0.89	ydcU	putative ABC transporter membrane subunit YdcU	y-ome
b1443	M9	0.86	ydcV	putative ABC transporter membrane subunit YdcV	y-ome
b1511	M9	0.86	lsrK	autoinducer-2 kinase	well-annotated
b1512	M9	0.88	lsrR	DNA-binding transcriptional repressor LsrR	well-annotated
b1513	M9	0.94	lsrA	Autoinducer-2 ABC transporter ATP binding subunit	well-annotated
b1514	M9	0.92	lsrC	Autoinducer-2 ABC transporter membrane subunit LsrC	well-annotated
b1515	M9	0.89	lsrD	Autoinducer-2 ABC transporter membrane subunit LsrD	well-annotated
b1516	M9	0.92	lsrB	Autoinducer-2 ABC transporter periplasmic binding protein	well-annotated
b2247	M9	0.85	rhmD	L-rhamnonate dehydratase	well-annotated
b4297	M9	0.83	yjhG	KpLE2 phage-like element; D-xylonate dehydratase	well-annotated
b2866	M9	0.88	xdhA	putative xanthine dehydrogenase molybdenum-binding subunit XdhA	y-ome
b3224	M9	0.83	nanT	-acetylneuraminate:H	well-annotated
b3081	M9	0.88	fadH	2,4-dienoyl-CoA reductase	well-annotated
b1900	M9	0.88	araG	arabinose ABC transporter ATP binding subunit	well-annotated
b1901	M9	0.93	araF	arabinose ABC transporter periplasmic binding protein	well-annotated
b1002	M9	0.87	agp	glucose-1-phosphatase	well-annotated
b2584	M9	0.87	patZ	peptidyl-lysine acetyltransferase	well-annotated
b4485	M9	0.9	ytfR	galactofuranose ABC transporter putative ATP binding subunit	y-ome
b4230	M9	0.87	ytfT	galactofuranose ABC transporter putative membrane subunit YtfT	y-ome
b4227	M9	0.92	ytfQ	galactofuranose ABC transporter periplasmic binding protein	well-annotated
b0791	M9	0.82	ybhQ	putative inner membrane protein	y-ome
b4298	M9	0.86	yjhH	KpLE2 phage-like element; putative 2-dehydro-3-deoxy-D-pentonate aldolase	y-ome
b4305	M9	0.91	sgcX	KpLE2 phage-like element; putative endoglucanase with Zn-dependent exopeptidase domain	y-ome
b1517	M9	0.88	lsrF	3-hydroxy-2,4-pentadione 5-phosphate thiolase	well-annotated
b4119	M9	0.87	melA	α-galactosidase	well-annotated
